# Supplementary material for: A New Synthetic Route to Polyhydrogenated Pyrrolo[3,4-b]pyrroles by the Domino Reaction of 3-Bromopyrrole-2,5-Diones with Aminocrotonic Acid Esters
Source: Molecules. 2017 Nov 22;22(11):2035. doi: 10.3390/molecules22112035 (PMC6150208; doi:10.3390/molecules22112035)
Supplement: Supplementary file 1 [file molecules-22-02035-s001.zip]

Archive with 2 entries (2 files):
- Supplement material.doc
- CCDC  1574386.cif
