# Supplementary material for: A New Synthetic Route to Polyhydrogenated Pyrrolo[3,4-b]pyrroles by the Domino Reaction of 3-Bromopyrrole-2,5-Diones with Aminocrotonic Acid Esters
Source: Molecules. 2017 Nov 22;22(11):2035. doi: 10.3390/molecules22112035 (PMC6150208; doi:10.3390/molecules22112035)
Supplement: Supplementary file 1 [file molecules-22-02035-s001.zip › CCDC 1574386.cif]

 
data_x
 
_audit_creation_method            SHELXL-2014/6
_chemical_name_systematic         ?
_chemical_name_common             ?
_chemical_melting_point           ?
_chemical_formula_moiety
 'C26 H28 N2 O4'
_chemical_formula_sum
 'C26 H28 N2 O4' 
_chemical_formula_weight          432.50

loop_
 _atom_type_symbol
 _atom_type_description
 _atom_type_scat_dispersion_real
 _atom_type_scat_dispersion_imag
 _atom_type_scat_source
 'C'  'C'   0.0033   0.0016
 'International Tables Vol C Tables 4.2.6.8 and 6.1.1.4'
 'H'  'H'   0.0000   0.0000
 'International Tables Vol C Tables 4.2.6.8 and 6.1.1.4'
 'N'  'N'   0.0061   0.0033
 'International Tables Vol C Tables 4.2.6.8 and 6.1.1.4'
 'O'  'O'   0.0106   0.0060
 'International Tables Vol C Tables 4.2.6.8 and 6.1.1.4'
 
_space_group_crystal_system       monoclinic
_space_group_IT_number            14
_space_group_name_H-M_alt         'P 21/n'
_space_group_name_Hall            '-P 2yn'
 
_shelx_space_group_comment
;
The symmetry employed for this shelxl refinement is uniquely defined
by the following loop, which should always be used as a source of
symmetry information in preference to the above space-group names.
They are only intended as comments.
;
 
loop_
 _space_group_symop_operation_xyz
 'x, y, z'
 '-x+1/2, y+1/2, -z+1/2'
 '-x, -y, -z'
 'x-1/2, -y-1/2, z-1/2'
 
_cell_length_a                    15.0252(9)
_cell_length_b                    8.6768(5)
_cell_length_c                    17.3436(10)
_cell_angle_alpha                 90
_cell_angle_beta                  97.7760(10)
_cell_angle_gamma                 90
_cell_volume                      2240.3(2)
_cell_formula_units_Z             4
_cell_measurement_temperature     120(2)
_cell_measurement_reflns_used     412
_cell_measurement_theta_min       3
_cell_measurement_theta_max       25
 
_exptl_crystal_description        prism
_exptl_crystal_colour             colorless
_exptl_crystal_density_meas       ?
_exptl_crystal_density_method     ?
_exptl_crystal_density_diffrn     1.282          
_exptl_crystal_F_000              920
_exptl_transmission_factor_min    ?
_exptl_transmission_factor_max    ?
_exptl_crystal_size_max           0.270
_exptl_crystal_size_mid           0.210
_exptl_crystal_size_min           0.160
_exptl_absorpt_coefficient_mu     0.087
_shelx_estimated_absorpt_T_min    0.977
_shelx_estimated_absorpt_T_max    0.986
_exptl_absorpt_correction_type    multi-scan
_exptl_absorpt_correction_T_min   0.962
_exptl_absorpt_correction_T_max   0.995
_exptl_absorpt_process_details    'SADABS'
_exptl_absorpt_special_details    ?
_diffrn_ambient_temperature       120(2)
_diffrn_radiation_wavelength      0.71073
_diffrn_radiation_type            MoK\a
_diffrn_source                    ?
_diffrn_measurement_device_type   'Bruker APEX II CCD area detector''
_diffrn_measurement_method        'omega scans'
_diffrn_detector_area_resol_mean  ?
_diffrn_reflns_number             20916
_diffrn_reflns_av_unetI/netI      0.0298
_diffrn_reflns_av_R_equivalents   0.0380
_diffrn_reflns_limit_h_min        -18
_diffrn_reflns_limit_h_max        18
_diffrn_reflns_limit_k_min        -10
_diffrn_reflns_limit_k_max        10
_diffrn_reflns_limit_l_min        -21
_diffrn_reflns_limit_l_max        21
_diffrn_reflns_theta_min          2.370
_diffrn_reflns_theta_max          25.996
_diffrn_reflns_theta_full         25.242
_diffrn_measured_fraction_theta_max   0.994
_diffrn_measured_fraction_theta_full  0.993
_diffrn_reflns_Laue_measured_fraction_max    0.994
_diffrn_reflns_Laue_measured_fraction_full   0.993
_diffrn_reflns_point_group_measured_fraction_max   0.994
_diffrn_reflns_point_group_measured_fraction_full  0.993
_reflns_number_total              4387
_reflns_number_gt                 3285
_reflns_threshold_expression      'I>2\s(I)'
_reflns_Friedel_coverage          0.000
_reflns_Friedel_fraction_max      .
_reflns_Friedel_fraction_full     .
 
_reflns_special_details
;
 Reflections were merged by SHELXL according to the crystal
 class for the calculation of statistics and refinement.
 
 _reflns_Friedel_fraction is defined as the number of unique
 Friedel pairs measured divided by the number that would be
 possible theoretically, ignoring centric projections and
 systematic absences.
;
 
_computing_data_collection        'Bruker APEX II'
_computing_cell_refinement        'Bruker SAINT'
_computing_data_reduction         'Bruker SAINT'
_computing_structure_solution     'SHELXS-97 (Sheldrick, 1997)'
_computing_structure_refinement 'SHELXL-97 (Sheldrick, 1997)'
_computing_molecular_graphics     'Bruker SHELXTL'
_computing_publication_material   'Bruker SHELXTL'
_refine_special_details           ?
_refine_ls_structure_factor_coef  Fsqd
_refine_ls_matrix_type            full
_refine_ls_weighting_scheme       calc
_refine_ls_weighting_details
'w=1/[\s^2^(Fo^2^)+(0.0002P)^2^+1.0650P] where P=(Fo^2^+2Fc^2^)/3'
_atom_sites_solution_primary      ?
_atom_sites_solution_secondary    ?
_atom_sites_solution_hydrogens    geom
_refine_ls_hydrogen_treatment     constr
_refine_ls_extinction_method      none
_refine_ls_extinction_coef        .
_refine_ls_number_reflns          4387
_refine_ls_number_parameters      293
_refine_ls_number_restraints      0
_refine_ls_R_factor_all           0.0704
_refine_ls_R_factor_gt            0.0483
_refine_ls_wR_factor_ref          0.0879
_refine_ls_wR_factor_gt           0.0817
_refine_ls_goodness_of_fit_ref    1.335
_refine_ls_restrained_S_all       1.335
_refine_ls_shift/su_max           0.001
_refine_ls_shift/su_mean          0.000
 
loop_
 _atom_site_label
 _atom_site_type_symbol
 _atom_site_fract_x
 _atom_site_fract_y
 _atom_site_fract_z
 _atom_site_U_iso_or_equiv
 _atom_site_adp_type
 _atom_site_occupancy
 _atom_site_site_symmetry_order  
 _atom_site_calc_flag
 _atom_site_refinement_flags_posn
 _atom_site_refinement_flags_adp
 _atom_site_refinement_flags_occupancy
 _atom_site_disorder_assembly
 _atom_site_disorder_group
O15 O 0.82478(9) 0.98710(17) 0.16708(8) 0.0376(4) Uani 1 1 d . . . . .
O17 O 0.62415(8) 0.91108(15) 0.18461(7) 0.0297(3) Uani 1 1 d . . . . .
O27 O 1.00209(8) 0.87035(16) 0.39399(7) 0.0333(3) Uani 1 1 d . . . . .
O30 O 0.57059(9) 1.09896(15) 0.25547(8) 0.0341(3) Uani 1 1 d . . . . .
N1 N 0.92900(10) 0.95313(17) 0.27573(8) 0.0233(3) Uani 1 1 d . . . . .
N6 N 0.80438(10) 0.95079(18) 0.41341(9) 0.0261(4) Uani 1 1 d . . . . .
C2 C 0.84317(12) 0.9401(2) 0.23236(11) 0.0252(4) Uani 1 1 d . . . . .
C3 C 0.78130(11) 0.8615(2) 0.28290(10) 0.0233(4) Uani 1 1 d . . . . .
H3A H 0.7571 0.7617 0.2600 0.028 Uiso 1 1 calc R U . . .
C4 C 0.70745(12) 0.9678(2) 0.30187(11) 0.0237(4) Uani 1 1 d . . . . .
C5 C 0.72767(12) 1.0172(2) 0.37711(11) 0.0252(4) Uani 1 1 d . . . . .
C7 C 0.84000(12) 0.8389(2) 0.36175(11) 0.0251(4) Uani 1 1 d . . . . .
H7A H 0.8374 0.7309 0.3813 0.030 Uiso 1 1 calc R U . . .
C8 C 0.93441(12) 0.8849(2) 0.34836(11) 0.0250(4) Uani 1 1 d . . . . .
C9 C 1.00597(12) 1.0113(2) 0.24361(10) 0.0243(4) Uani 1 1 d . . . . .
C10 C 1.07612(15) 0.9150(3) 0.23563(15) 0.0489(6) Uani 1 1 d . . . . .
H10A H 1.0744 0.8106 0.2518 0.059 Uiso 1 1 calc R U . . .
C11 C 1.14968(16) 0.9701(3) 0.20394(16) 0.0559(7) Uani 1 1 d . . . . .
H11A H 1.1981 0.9022 0.1987 0.067 Uiso 1 1 calc R U . . .
C12 C 1.15445(13) 1.1208(2) 0.17980(12) 0.0360(5) Uani 1 1 d . . . . .
C13 C 1.08385(14) 1.2155(3) 0.19032(14) 0.0461(6) Uani 1 1 d . . . . .
H13A H 1.0861 1.3207 0.1757 0.055 Uiso 1 1 calc R U . . .
C14 C 1.00949(14) 1.1624(2) 0.22163(14) 0.0409(5) Uani 1 1 d . . . . .
H14A H 0.9613 1.2303 0.2278 0.049 Uiso 1 1 calc R U . . .
C16 C 0.62857(12) 1.0028(2) 0.24824(11) 0.0255(4) Uani 1 1 d . . . . .
C18 C 0.67647(13) 1.1291(2) 0.41906(11) 0.0336(5) Uani 1 1 d . . . . .
H18A H 0.6221 1.1609 0.3851 0.050 Uiso 1 1 calc R U . . .
H18B H 0.7139 1.2196 0.4337 0.050 Uiso 1 1 calc R U . . .
H18C H 0.6596 1.0804 0.4660 0.050 Uiso 1 1 calc R U . . .
C19 C 0.84155(13) 0.9642(2) 0.49525(10) 0.0291(4) Uani 1 1 d . . . . .
H19A H 0.8166 1.0578 0.5170 0.035 Uiso 1 1 calc R U . . .
H19B H 0.9074 0.9778 0.4990 0.035 Uiso 1 1 calc R U . . .
C20 C 0.82216(13) 0.8249(2) 0.54505(11) 0.0316(5) Uani 1 1 d . . . . .
H20A H 0.8517 0.7327 0.5265 0.038 Uiso 1 1 calc R U . . .
H20B H 0.8487 0.8438 0.5996 0.038 Uiso 1 1 calc R U . . .
C21 C 0.72333(13) 0.7929(2) 0.54259(11) 0.0307(4) Uani 1 1 d . . . . .
C22 C 0.68056(13) 0.6881(2) 0.48972(12) 0.0349(5) Uani 1 1 d . . . . .
H22A H 0.7148 0.6321 0.4569 0.042 Uiso 1 1 calc R U . . .
C23 C 0.58902(14) 0.6638(3) 0.48385(13) 0.0438(6) Uani 1 1 d . . . . .
H23A H 0.5608 0.5913 0.4474 0.053 Uiso 1 1 calc R U . . .
C24 C 0.53860(15) 0.7448(3) 0.53091(15) 0.0525(7) Uani 1 1 d . . . . .
H24A H 0.4755 0.7293 0.5266 0.063 Uiso 1 1 calc R U . . .
C25 C 0.58049(16) 0.8488(3) 0.58456(15) 0.0539(7) Uani 1 1 d . . . . .
H25A H 0.5461 0.9044 0.6173 0.065 Uiso 1 1 calc R U . . .
C26 C 0.67203(15) 0.8719(2) 0.59057(13) 0.0421(5) Uani 1 1 d . . . . .
H26A H 0.7003 0.9426 0.6279 0.051 Uiso 1 1 calc R U . . .
C31 C 0.54710(13) 0.9302(2) 0.12585(12) 0.0336(5) Uani 1 1 d . . . . .
H31A H 0.5403 1.0396 0.1099 0.040 Uiso 1 1 calc R U . . .
H31B H 0.4916 0.8968 0.1460 0.040 Uiso 1 1 calc R U . . .
C32 C 0.56388(15) 0.8325(3) 0.05872(13) 0.0478(6) Uani 1 1 d . . . . .
H32A H 0.5129 0.8409 0.0173 0.072 Uiso 1 1 calc R U . . .
H32B H 0.5711 0.7249 0.0755 0.072 Uiso 1 1 calc R U . . .
H32C H 0.6187 0.8675 0.0392 0.072 Uiso 1 1 calc R U . . .
C27 C 1.23244(15) 1.1814(3) 0.14039(16) 0.0532(7) Uani 1 1 d . . . . .
H27A H 1.2120 1.1900 0.0838 0.064 Uiso 1 1 calc R U . . .
H27B H 1.2476 1.2865 0.1602 0.064 Uiso 1 1 calc R U . . .
C28 C 1.31726(15) 1.0843(3) 0.15207(16) 0.0559(7) Uani 1 1 d . . . . .
H28A H 1.3652 1.1379 0.1298 0.084 Uiso 1 1 calc R U . . .
H28B H 1.3056 0.9846 0.1261 0.084 Uiso 1 1 calc R U . . .
H28C H 1.3357 1.0678 0.2078 0.084 Uiso 1 1 calc R U . . .
 
loop_
 _atom_site_aniso_label
 _atom_site_aniso_U_11
 _atom_site_aniso_U_22
 _atom_site_aniso_U_33
 _atom_site_aniso_U_23
 _atom_site_aniso_U_13
 _atom_site_aniso_U_12
O15 0.0315(8) 0.0523(9) 0.0271(8) 0.0108(7) -0.0025(6) 0.0003(7)
O17 0.0238(7) 0.0300(7) 0.0325(8) -0.0055(6) -0.0068(6) 0.0026(6)
O27 0.0244(7) 0.0456(9) 0.0279(7) 0.0037(6) -0.0039(6) 0.0009(6)
O30 0.0293(7) 0.0309(8) 0.0397(8) -0.0044(6) -0.0037(6) 0.0070(6)
N1 0.0217(8) 0.0238(8) 0.0236(8) 0.0015(6) 0.0006(6) -0.0004(6)
N6 0.0246(8) 0.0301(9) 0.0229(8) 0.0007(7) 0.0007(7) 0.0002(7)
C2 0.0250(10) 0.0254(10) 0.0243(10) -0.0003(8) -0.0003(8) 0.0032(8)
C3 0.0213(9) 0.0213(9) 0.0260(10) 0.0005(8) -0.0020(8) -0.0008(7)
C4 0.0217(9) 0.0204(9) 0.0283(10) -0.0002(8) 0.0011(8) -0.0007(7)
C5 0.0219(9) 0.0233(10) 0.0303(10) 0.0017(8) 0.0037(8) -0.0033(8)
C7 0.0249(9) 0.0240(10) 0.0255(10) 0.0034(8) 0.0007(8) -0.0003(8)
C8 0.0247(10) 0.0241(10) 0.0257(10) -0.0006(8) 0.0008(8) 0.0007(8)
C9 0.0233(9) 0.0245(10) 0.0248(10) -0.0010(8) 0.0020(8) -0.0013(8)
C10 0.0511(14) 0.0265(12) 0.0760(18) 0.0136(11) 0.0337(13) 0.0079(10)
C11 0.0480(14) 0.0399(14) 0.088(2) 0.0135(13) 0.0385(14) 0.0156(11)
C12 0.0311(11) 0.0349(12) 0.0432(13) 0.0041(10) 0.0093(9) -0.0001(9)
C13 0.0389(12) 0.0253(11) 0.0768(18) 0.0090(11) 0.0176(12) -0.0020(9)
C14 0.0312(11) 0.0258(11) 0.0681(16) 0.0040(10) 0.0157(11) 0.0055(9)
C16 0.0232(9) 0.0217(10) 0.0309(11) 0.0000(8) 0.0012(8) -0.0032(8)
C18 0.0316(11) 0.0368(12) 0.0323(11) -0.0040(9) 0.0041(9) 0.0040(9)
C19 0.0282(10) 0.0340(11) 0.0242(10) 0.0014(8) 0.0005(8) -0.0041(8)
C20 0.0327(11) 0.0362(11) 0.0252(10) 0.0038(9) 0.0014(8) -0.0026(9)
C21 0.0338(11) 0.0303(11) 0.0288(11) 0.0032(9) 0.0069(9) -0.0027(9)
C22 0.0352(11) 0.0372(12) 0.0341(12) -0.0055(9) 0.0111(9) -0.0019(9)
C23 0.0371(12) 0.0464(14) 0.0487(14) -0.0135(11) 0.0085(11) -0.0087(10)
C24 0.0339(12) 0.0530(16) 0.0735(18) -0.0155(13) 0.0174(12) -0.0068(11)
C25 0.0493(14) 0.0471(15) 0.0717(18) -0.0218(13) 0.0312(13) -0.0066(12)
C26 0.0457(13) 0.0362(12) 0.0472(14) -0.0139(10) 0.0166(11) -0.0115(10)
C31 0.0254(10) 0.0347(12) 0.0370(12) -0.0030(9) -0.0090(9) 0.0013(8)
C32 0.0438(13) 0.0556(15) 0.0391(13) -0.0132(11) -0.0115(10) 0.0098(11)
C27 0.0355(13) 0.0554(16) 0.0717(18) 0.0155(13) 0.0179(12) -0.0016(11)
C28 0.0360(12) 0.0528(16) 0.0844(19) -0.0195(14) 0.0284(13) -0.0104(11)
 
_geom_special_details
;
 All esds (except the esd in the dihedral angle between two l.s. planes)
 are estimated using the full covariance matrix.  The cell esds are taken
 into account individually in the estimation of esds in distances, angles
 and torsion angles; correlations between esds in cell parameters are only
 used when they are defined by crystal symmetry.  An approximate (isotropic)
 treatment of cell esds is used for estimating esds involving l.s. planes.
;
 
loop_
 _geom_bond_atom_site_label_1
 _geom_bond_atom_site_label_2
 _geom_bond_distance
 _geom_bond_site_symmetry_2
 _geom_bond_publ_flag
O15 C2 1.200(2) . ?
O17 C16 1.355(2) . ?
O17 C31 1.445(2) . ?
O27 C8 1.208(2) . ?
O30 C16 1.225(2) . ?
N1 C8 1.384(2) . ?
N1 C2 1.407(2) . ?
N1 C9 1.441(2) . ?
N6 C5 1.364(2) . ?
N6 C19 1.458(2) . ?
N6 C7 1.470(2) . ?
C2 C3 1.523(2) . ?
C3 C4 1.513(2) . ?
C3 C7 1.536(2) . ?
C3 H3A 1.0000 . ?
C4 C5 1.368(3) . ?
C4 C16 1.437(2) . ?
C5 C18 1.488(3) . ?
C7 C8 1.521(2) . ?
C7 H7A 1.0000 . ?
C9 C10 1.367(3) . ?
C9 C14 1.368(3) . ?
C10 C11 1.384(3) . ?
C10 H10A 0.9500 . ?
C11 C12 1.378(3) . ?
C11 H11A 0.9500 . ?
C12 C13 1.373(3) . ?
C12 C27 1.528(3) . ?
C13 C14 1.385(3) . ?
C13 H13A 0.9500 . ?
C14 H14A 0.9500 . ?
C18 H18A 0.9800 . ?
C18 H18B 0.9800 . ?
C18 H18C 0.9800 . ?
C19 C20 1.536(3) . ?
C19 H19A 0.9900 . ?
C19 H19B 0.9900 . ?
C20 C21 1.506(3) . ?
C20 H20A 0.9900 . ?
C20 H20B 0.9900 . ?
C21 C22 1.386(3) . ?
C21 C26 1.389(3) . ?
C22 C23 1.382(3) . ?
C22 H22A 0.9500 . ?
C23 C24 1.379(3) . ?
C23 H23A 0.9500 . ?
C24 C25 1.385(3) . ?
C24 H24A 0.9500 . ?
C25 C26 1.380(3) . ?
C25 H25A 0.9500 . ?
C26 H26A 0.9500 . ?
C31 C32 1.489(3) . ?
C31 H31A 0.9900 . ?
C31 H31B 0.9900 . ?
C32 H32A 0.9800 . ?
C32 H32B 0.9800 . ?
C32 H32C 0.9800 . ?
C27 C28 1.518(3) . ?
C27 H27A 0.9900 . ?
C27 H27B 0.9900 . ?
C28 H28A 0.9800 . ?
C28 H28B 0.9800 . ?
C28 H28C 0.9800 . ?
 
loop_
 _geom_angle_atom_site_label_1
 _geom_angle_atom_site_label_2
 _geom_angle_atom_site_label_3
 _geom_angle
 _geom_angle_site_symmetry_1
 _geom_angle_site_symmetry_3
 _geom_angle_publ_flag
C16 O17 C31 116.96(14) . . ?
C8 N1 C2 112.90(15) . . ?
C8 N1 C9 123.38(14) . . ?
C2 N1 C9 123.15(15) . . ?
C5 N6 C19 127.17(16) . . ?
C5 N6 C7 110.62(14) . . ?
C19 N6 C7 121.53(15) . . ?
O15 C2 N1 123.70(17) . . ?
O15 C2 C3 127.94(17) . . ?
N1 C2 C3 108.35(15) . . ?
C4 C3 C2 112.03(15) . . ?
C4 C3 C7 103.52(14) . . ?
C2 C3 C7 104.36(14) . . ?
C4 C3 H3A 112.1 . . ?
C2 C3 H3A 112.1 . . ?
C7 C3 H3A 112.1 . . ?
C5 C4 C16 127.51(17) . . ?
C5 C4 C3 108.87(15) . . ?
C16 C4 C3 123.58(16) . . ?
N6 C5 C4 111.90(16) . . ?
N6 C5 C18 120.68(16) . . ?
C4 C5 C18 127.42(17) . . ?
N6 C7 C8 110.11(15) . . ?
N6 C7 C3 104.23(14) . . ?
C8 C7 C3 105.40(14) . . ?
N6 C7 H7A 112.2 . . ?
C8 C7 H7A 112.2 . . ?
C3 C7 H7A 112.2 . . ?
O27 C8 N1 125.57(17) . . ?
O27 C8 C7 126.33(17) . . ?
N1 C8 C7 108.05(14) . . ?
C10 C9 C14 119.87(18) . . ?
C10 C9 N1 119.67(17) . . ?
C14 C9 N1 120.45(17) . . ?
C9 C10 C11 119.8(2) . . ?
C9 C10 H10A 120.1 . . ?
C11 C10 H10A 120.1 . . ?
C12 C11 C10 121.7(2) . . ?
C12 C11 H11A 119.2 . . ?
C10 C11 H11A 119.2 . . ?
C13 C12 C11 117.03(19) . . ?
C13 C12 C27 120.4(2) . . ?
C11 C12 C27 122.50(19) . . ?
C12 C13 C14 122.1(2) . . ?
C12 C13 H13A 118.9 . . ?
C14 C13 H13A 118.9 . . ?
C9 C14 C13 119.44(19) . . ?
C9 C14 H14A 120.3 . . ?
C13 C14 H14A 120.3 . . ?
O30 C16 O17 121.76(16) . . ?
O30 C16 C4 127.85(18) . . ?
O17 C16 C4 110.39(15) . . ?
C5 C18 H18A 109.5 . . ?
C5 C18 H18B 109.5 . . ?
H18A C18 H18B 109.5 . . ?
C5 C18 H18C 109.5 . . ?
H18A C18 H18C 109.5 . . ?
H18B C18 H18C 109.5 . . ?
N6 C19 C20 114.07(16) . . ?
N6 C19 H19A 108.7 . . ?
C20 C19 H19A 108.7 . . ?
N6 C19 H19B 108.7 . . ?
C20 C19 H19B 108.7 . . ?
H19A C19 H19B 107.6 . . ?
C21 C20 C19 113.02(16) . . ?
C21 C20 H20A 109.0 . . ?
C19 C20 H20A 109.0 . . ?
C21 C20 H20B 109.0 . . ?
C19 C20 H20B 109.0 . . ?
H20A C20 H20B 107.8 . . ?
C22 C21 C26 118.33(19) . . ?
C22 C21 C20 120.48(18) . . ?
C26 C21 C20 121.12(18) . . ?
C21 C22 C23 121.13(19) . . ?
C21 C22 H22A 119.4 . . ?
C23 C22 H22A 119.4 . . ?
C24 C23 C22 120.0(2) . . ?
C24 C23 H23A 120.0 . . ?
C22 C23 H23A 120.0 . . ?
C23 C24 C25 119.6(2) . . ?
C23 C24 H24A 120.2 . . ?
C25 C24 H24A 120.2 . . ?
C24 C25 C26 120.2(2) . . ?
C24 C25 H25A 119.9 . . ?
C26 C25 H25A 119.9 . . ?
C25 C26 C21 120.8(2) . . ?
C25 C26 H26A 119.6 . . ?
C21 C26 H26A 119.6 . . ?
O17 C31 C32 106.38(16) . . ?
O17 C31 H31A 110.5 . . ?
C32 C31 H31A 110.5 . . ?
O17 C31 H31B 110.5 . . ?
C32 C31 H31B 110.5 . . ?
H31A C31 H31B 108.6 . . ?
C31 C32 H32A 109.5 . . ?
C31 C32 H32B 109.5 . . ?
H32A C32 H32B 109.5 . . ?
C31 C32 H32C 109.5 . . ?
H32A C32 H32C 109.5 . . ?
H32B C32 H32C 109.5 . . ?
C28 C27 C12 115.5(2) . . ?
C28 C27 H27A 108.4 . . ?
C12 C27 H27A 108.4 . . ?
C28 C27 H27B 108.4 . . ?
C12 C27 H27B 108.4 . . ?
H27A C27 H27B 107.5 . . ?
C27 C28 H28A 109.5 . . ?
C27 C28 H28B 109.5 . . ?
H28A C28 H28B 109.5 . . ?
C27 C28 H28C 109.5 . . ?
H28A C28 H28C 109.5 . . ?
H28B C28 H28C 109.5 . . ?
 
loop_
 _geom_torsion_atom_site_label_1
 _geom_torsion_atom_site_label_2
 _geom_torsion_atom_site_label_3
 _geom_torsion_atom_site_label_4
 _geom_torsion
 _geom_torsion_site_symmetry_1
 _geom_torsion_site_symmetry_2
 _geom_torsion_site_symmetry_3
 _geom_torsion_site_symmetry_4
 _geom_torsion_publ_flag
C8 N1 C2 O15 -177.61(18) . . . . ?
C9 N1 C2 O15 -6.0(3) . . . . ?
C8 N1 C2 C3 3.4(2) . . . . ?
C9 N1 C2 C3 175.02(15) . . . . ?
O15 C2 C3 C4 -64.5(3) . . . . ?
N1 C2 C3 C4 114.37(16) . . . . ?
O15 C2 C3 C7 -175.87(19) . . . . ?
N1 C2 C3 C7 3.02(19) . . . . ?
C2 C3 C4 C5 -104.09(17) . . . . ?
C7 C3 C4 C5 7.78(19) . . . . ?
C2 C3 C4 C16 78.0(2) . . . . ?
C7 C3 C4 C16 -170.12(16) . . . . ?
C19 N6 C5 C4 -173.61(17) . . . . ?
C7 N6 C5 C4 -3.1(2) . . . . ?
C19 N6 C5 C18 6.4(3) . . . . ?
C7 N6 C5 C18 177.00(16) . . . . ?
C16 C4 C5 N6 174.52(17) . . . . ?
C3 C4 C5 N6 -3.3(2) . . . . ?
C16 C4 C5 C18 -5.5(3) . . . . ?
C3 C4 C5 C18 176.67(17) . . . . ?
C5 N6 C7 C8 120.41(16) . . . . ?
C19 N6 C7 C8 -68.4(2) . . . . ?
C5 N6 C7 C3 7.79(19) . . . . ?
C19 N6 C7 C3 178.97(15) . . . . ?
C4 C3 C7 N6 -9.05(17) . . . . ?
C2 C3 C7 N6 108.33(15) . . . . ?
C4 C3 C7 C8 -125.01(15) . . . . ?
C2 C3 C7 C8 -7.63(18) . . . . ?
C2 N1 C8 O27 174.08(18) . . . . ?
C9 N1 C8 O27 2.5(3) . . . . ?
C2 N1 C8 C7 -8.5(2) . . . . ?
C9 N1 C8 C7 179.90(15) . . . . ?
N6 C7 C8 O27 75.4(2) . . . . ?
C3 C7 C8 O27 -172.71(18) . . . . ?
N6 C7 C8 N1 -101.92(16) . . . . ?
C3 C7 C8 N1 9.94(19) . . . . ?
C8 N1 C9 C10 57.2(3) . . . . ?
C2 N1 C9 C10 -113.5(2) . . . . ?
C8 N1 C9 C14 -122.3(2) . . . . ?
C2 N1 C9 C14 67.0(3) . . . . ?
C14 C9 C10 C11 -1.2(4) . . . . ?
N1 C9 C10 C11 179.2(2) . . . . ?
C9 C10 C11 C12 -0.1(4) . . . . ?
C10 C11 C12 C13 1.6(4) . . . . ?
C10 C11 C12 C27 -176.4(2) . . . . ?
C11 C12 C13 C14 -1.8(4) . . . . ?
C27 C12 C13 C14 176.1(2) . . . . ?
C10 C9 C14 C13 1.0(3) . . . . ?
N1 C9 C14 C13 -179.49(19) . . . . ?
C12 C13 C14 C9 0.6(4) . . . . ?
C31 O17 C16 O30 -0.8(3) . . . . ?
C31 O17 C16 C4 178.64(16) . . . . ?
C5 C4 C16 O30 10.9(3) . . . . ?
C3 C4 C16 O30 -171.64(18) . . . . ?
C5 C4 C16 O17 -168.54(17) . . . . ?
C3 C4 C16 O17 9.0(2) . . . . ?
C5 N6 C19 C20 100.5(2) . . . . ?
C7 N6 C19 C20 -69.1(2) . . . . ?
N6 C19 C20 C21 -57.8(2) . . . . ?
C19 C20 C21 C22 93.7(2) . . . . ?
C19 C20 C21 C26 -83.4(2) . . . . ?
C26 C21 C22 C23 0.8(3) . . . . ?
C20 C21 C22 C23 -176.4(2) . . . . ?
C21 C22 C23 C24 0.2(4) . . . . ?
C22 C23 C24 C25 -0.8(4) . . . . ?
C23 C24 C25 C26 0.4(4) . . . . ?
C24 C25 C26 C21 0.7(4) . . . . ?
C22 C21 C26 C25 -1.3(3) . . . . ?
C20 C21 C26 C25 175.9(2) . . . . ?
C16 O17 C31 C32 172.89(17) . . . . ?
C13 C12 C27 C28 163.4(2) . . . . ?
C11 C12 C27 C28 -18.7(4) . . . . ?
 
_refine_diff_density_max    0.794
_refine_diff_density_min   -0.338
_refine_diff_density_rms    0.043

_publ_section_references 
;
Bruker, Programs APEX II, version 2.0-1; SAINT, version 7.23A;
SADABS, version 2004/1; XPREP, version 2005/2;
SHELXTL, version 6.1. Bruker AXS Inc., Madison, WI, USA, 2005.

G.M. Sheldrick, Programs SHELXS97 (crystal structure solution)
and SHELXL97 (crystal structure refinement), University  of
Gottingen, Germany, 1997.
;

_shelxl_version_number 2014/6

_shelx_res_file
;
TITL a in P2(1)/n
CELL 0.71073  15.0252   8.6768  17.3436  90.000  97.776  90.000
ZERR    4.00   0.0009   0.0005   0.0010   0.000   0.001   0.000
LATT  1
SYMM 0.5-X, 0.5+Y, 0.5-Z
SFAC C H N O
UNIT 104 112 8 16
size 0.27 0.21 0.16

TEMP -153.000
acta
omit     3   1   8
omit    -5   0   3
omit     0   1   8
omit     4   1   4
omit     2   1   8
omit    -1   2   8
omit    -7   2   4
omit    -2   8  15
omit   -11   2  10
omit    -1   1   4
omit    -1   1   6
omit     3   0   5
omit    -1   1   1
omit    -2   1   1
omit     0   1   4
omit     1   0   5
omit     1   0   1
omit     7   0   1
omit    -5   2   1
omit    -7   0   1
omit     1   1   1
omit     2   1   3
omit     4   0   0
omit     3   1   1
omit    -6   1   3
omit    -4   3   3
omit    -1   2   2

conf
htab
omit -4 52
L.S. 10
BOND $h
FMAP 2
PLAN 20
rem dfix 1.51 0.01 c28 c29'
rem eadp c29 c29'
WGHT    0.000200    1.065000
FVAR       0.19432   0.92713
O15   4    0.824781    0.987096    0.167080    11.00000    0.03149    0.05228 =
         0.02713    0.01082   -0.00254    0.00029
O17   4    0.624145    0.911078    0.184610    11.00000    0.02376    0.02995 =
         0.03250   -0.00546   -0.00681    0.00265
O27   4    1.002087    0.870348    0.393987    11.00000    0.02444    0.04563 =
         0.02790    0.00368   -0.00394    0.00089
O30   4    0.570589    1.098957    0.255474    11.00000    0.02929    0.03090 =
         0.03972   -0.00445   -0.00372    0.00700
N1    3    0.928995    0.953127    0.275732    11.00000    0.02170    0.02381 =
         0.02361    0.00147    0.00064   -0.00036
N6    3    0.804378    0.950785    0.413411    11.00000    0.02462    0.03010 =
         0.02288    0.00066    0.00066    0.00021
C2    1    0.843175    0.940134    0.232357    11.00000    0.02495    0.02544 =
         0.02431   -0.00031   -0.00035    0.00318
C3    1    0.781304    0.861537    0.282904    11.00000    0.02126    0.02131 =
         0.02604    0.00052   -0.00202   -0.00075
AFIX  13
H3A   2    0.757142    0.761744    0.260026    11.00000   -1.20000
AFIX   0
C4    1    0.707447    0.967837    0.301872    11.00000    0.02174    0.02040 =
         0.02834   -0.00016    0.00115   -0.00065
C5    1    0.727675    1.017182    0.377111    11.00000    0.02195    0.02326 =
         0.03035    0.00170    0.00370   -0.00325
C7    1    0.839999    0.838936    0.361753    11.00000    0.02495    0.02400 =
         0.02551    0.00337    0.00066   -0.00030
AFIX  13
H7A   2    0.837393    0.730853    0.381337    11.00000   -1.20000
AFIX   0
C8    1    0.934414    0.884912    0.348364    11.00000    0.02468    0.02406 =
         0.02565   -0.00056    0.00075    0.00072
C9    1    1.005968    1.011349    0.243613    11.00000    0.02334    0.02455 =
         0.02481   -0.00102    0.00203   -0.00128
C10   1    1.076120    0.915041    0.235629    11.00000    0.05110    0.02649 =
         0.07600    0.01355    0.03371    0.00789
AFIX  43
H10A  2    1.074406    0.810591    0.251786    11.00000   -1.20000
AFIX   0
C11   1    1.149676    0.970104    0.203937    11.00000    0.04803    0.03992 =
         0.08791    0.01349    0.03853    0.01559
AFIX  43
H11A  2    1.198110    0.902239    0.198696    11.00000   -1.20000
AFIX   0
C12   1    1.154448    1.120784    0.179803    11.00000    0.03108    0.03487 =
         0.04316    0.00415    0.00932   -0.00009
C13   1    1.083846    1.215453    0.190319    11.00000    0.03892    0.02525 =
         0.07682    0.00904    0.01763   -0.00201
AFIX  43
H13A  2    1.086060    1.320731    0.175657    11.00000   -1.20000
AFIX   0
C14   1    1.009486    1.162353    0.221627    11.00000    0.03122    0.02581 =
         0.06812    0.00405    0.01567    0.00552
AFIX  43
H14A  2    0.961350    1.230263    0.227769    11.00000   -1.20000
AFIX   0
C16   1    0.628572    1.002826    0.248239    11.00000    0.02325    0.02166 =
         0.03095    0.00005    0.00124   -0.00319
C18   1    0.676470    1.129079    0.419059    11.00000    0.03161    0.03681 =
         0.03233   -0.00399    0.00407    0.00398
AFIX 137
H18A  2    0.622114    1.160867    0.385065    11.00000   -1.50000
H18B  2    0.713936    1.219639    0.433744    11.00000   -1.50000
H18C  2    0.659646    1.080406    0.465988    11.00000   -1.50000
AFIX   0
C19   1    0.841554    0.964187    0.495254    11.00000    0.02818    0.03402 =
         0.02420    0.00135    0.00050   -0.00410
AFIX  23
H19A  2    0.816643    1.057807    0.516980    11.00000   -1.20000
H19B  2    0.907415    0.977822    0.498995    11.00000   -1.20000
AFIX   0
C20   1    0.822157    0.824942    0.545047    11.00000    0.03271    0.03622 =
         0.02515    0.00382    0.00137   -0.00263
AFIX  23
H20A  2    0.851697    0.732714    0.526455    11.00000   -1.20000
H20B  2    0.848665    0.843829    0.599645    11.00000   -1.20000
AFIX   0
C21   1    0.723334    0.792861    0.542593    11.00000    0.03375    0.03029 =
         0.02882    0.00325    0.00692   -0.00267
C22   1    0.680558    0.688143    0.489721    11.00000    0.03524    0.03715 =
         0.03411   -0.00546    0.01107   -0.00193
AFIX  43
H22A  2    0.714760    0.632115    0.456950    11.00000   -1.20000
AFIX   0
C23   1    0.589021    0.663827    0.483851    11.00000    0.03715    0.04645 =
         0.04866   -0.01346    0.00847   -0.00874
AFIX  43
H23A  2    0.560825    0.591341    0.447387    11.00000   -1.20000
AFIX   0
C24   1    0.538596    0.744752    0.530910    11.00000    0.03390    0.05299 =
         0.07347   -0.01553    0.01741   -0.00684
AFIX  43
H24A  2    0.475524    0.729266    0.526565    11.00000   -1.20000
AFIX   0
C25   1    0.580486    0.848776    0.584564    11.00000    0.04926    0.04714 =
         0.07172   -0.02178    0.03120   -0.00656
AFIX  43
H25A  2    0.546090    0.904403    0.617331    11.00000   -1.20000
AFIX   0
C26   1    0.672026    0.871863    0.590569    11.00000    0.04566    0.03622 =
         0.04723   -0.01385    0.01660   -0.01146
AFIX  43
H26A  2    0.700289    0.942589    0.627937    11.00000   -1.20000
AFIX   0
C31   1    0.547099    0.930203    0.125851    11.00000    0.02542    0.03465 =
         0.03699   -0.00302   -0.00895    0.00129
AFIX  23
H31A  2    0.540314    1.039598    0.109920    11.00000   -1.20000
H31B  2    0.491634    0.896779    0.146034    11.00000   -1.20000
AFIX   0
C32   1    0.563878    0.832530    0.058722    11.00000    0.04382    0.05564 =
         0.03915   -0.01322   -0.01147    0.00975
AFIX 137
H32A  2    0.512890    0.840921    0.017253    11.00000   -1.50000
H32B  2    0.571102    0.724902    0.075540    11.00000   -1.50000
H32C  2    0.618687    0.867476    0.039188    11.00000   -1.50000
AFIX   0
C27   1    1.232441    1.181394    0.140395    11.00000    0.03547    0.05537 =
         0.07171    0.01554    0.01786   -0.00156
AFIX  23
H27A  2    1.212040    1.189998    0.083845    11.00000   -1.20000
H27B  2    1.247560    1.286493    0.160202    11.00000   -1.20000
AFIX   0
C28   1    1.317256    1.084307    0.152070    11.00000    0.03599    0.05285 =
         0.08442   -0.01953    0.02841   -0.01039
AFIX 137
H28A  2    1.365239    1.137864    0.129792    11.00000   -1.50000
H28B  2    1.305553    0.984611    0.126118    11.00000   -1.50000
H28C  2    1.335724    1.067776    0.207836    11.00000   -1.50000

AFIX   0
HKLF 4

REM  a in P2(1)/n
REM R1 =  0.0483 for    3285 Fo > 4sig(Fo)  and  0.0704 for all    4387 data
REM    293 parameters refined using      0 restraints

END

WGHT      0.0401      1.7912

REM Instructions for potential hydrogen bonds
EQIV $1 -x+3/2, y+1/2, -z+1/2
HTAB C14 O17_$1
HTAB C18 O30
HTAB C19 O27
EQIV $2 -x+2, -y+2, -z+1
HTAB C19 O27_$2

REM Highest difference peak  0.794,  deepest hole -0.338,  1-sigma level  0.043
Q1    1   1.2338  1.1749  0.0707  11.00000  0.05    0.77
Q2    1   1.1001  0.9664  0.1601  11.00000  0.05    0.22
Q3    1   0.7390  0.9218  0.2862  11.00000  0.05    0.21
Q4    1   0.6836  1.0164  0.2724  11.00000  0.05    0.21
Q5    1   0.8819  0.8589  0.3532  11.00000  0.05    0.20
Q6    1   1.0293  0.9472  0.1992  11.00000  0.05    0.19
Q7    1   0.6992  0.9454  0.3439  11.00000  0.05    0.18
Q8    1   0.8171  0.9067  0.2632  11.00000  0.05    0.17
Q9    1   0.6566  0.9380  0.2876  11.00000  0.05    0.16
Q10   1   0.9409  1.2128  0.1926  11.00000  0.05    0.16
Q11   1   1.3646  1.1344  0.1054  11.00000  0.05    0.16
Q12   1   0.7619  0.8197  0.5333  11.00000  0.05    0.15
Q13   1   1.0596  0.9846  0.2649  11.00000  0.05    0.15
Q14   1   0.7767  0.7692  0.2384  11.00000  0.05    0.15
Q15   1   0.8130  0.8551  0.3229  11.00000  0.05    0.15
Q16   1   0.4782  0.6815  0.5661  11.00000  0.05    0.15
Q17   1   0.7365  1.0406  0.3203  11.00000  0.05    0.14
Q18   1   1.1345  1.1891  0.2222  11.00000  0.05    0.14
Q19   1   0.5035  0.8040  0.0284  11.00000  0.05    0.14
Q20   1   1.1796  0.8652  0.1622  11.00000  0.05    0.13
;
_shelx_res_checksum    6073

_shelx_hkl_file
;
   1   0   0   -0.07    0.02
   1   0   0   -0.08    0.04
  -1   0   0   -0.07    0.03
  -1   0   0   -0.07    0.02
   2   0   0   48.88    0.92
   2   0   0   47.52    0.81
  -2   0   0   49.15    0.88
  -2   0   0   49.07    0.81
   2   0   0   48.53    0.88
   3   0   0   -0.16    0.11
  -3   0   0   -0.44    0.14
  -3   0   0   -0.11    0.11
   3   0   0   -0.48    0.14
  -4   0   0   24.58    0.65
   4   0   0   24.65    0.71
   4   0   0   26.25    0.58
   5   0   0   -0.12    0.17
  -5   0   0   -0.09    0.14
   5   0   0    0.00    0.12
   6   0   0  133.42    2.24
   6   0   0  135.80    2.60
  -6   0   0  133.81    2.45
  -7   0   0   -0.34    0.20
   7   0   0    0.02    0.20
   7   0   0   -0.20    0.16
  -8   0   0  195.62    3.56
   8   0   0  203.38    3.29
   8   0   0  195.46    3.75
   9   0   0   -0.02    0.26
   9   0   0   -0.12    0.18
  -9   0   0    0.21    0.22
 -10   0   0    0.56    0.27
  10   0   0    0.87    0.32
  10   0   0    0.36    0.21
  11   0   0   -0.12    0.20
  11   0   0    0.29    0.28
 -11   0   0    0.08    0.26
 -12   0   0   78.92    1.92
  12   0   0   75.34    2.10
  12   0   0   77.69    1.65
 -13   0   0   -0.11    0.33
  13   0   0    0.13    0.35
  13   0   0   -0.14    0.25
  14   0   0   31.84    1.38
 -14   0   0   33.20    1.24
  14   0   0   32.37    1.01
 -15   0   0    0.41    0.39
  15   0   0    0.29    0.42
 -16   0   0    3.25    0.57
  16   0   0    3.48    0.66
  17   0   0   -0.17    0.42
 -17   0   0   -0.22    0.37
  18   0   0   13.77    1.13
 -18   0   0   13.45    0.96
  19   0   0    1.27    0.67
 -19   0   0    0.39    0.47
 -20   0   0    6.69    0.87
  20   0   0    5.55    1.02
 -21   0   0    0.53    0.56
   0  -1   0   -0.35    0.08
   0  -1   0   -0.29    0.08
   0  -1   0   -0.42    0.04
   0   1   0   -0.45    0.03
   0   1   0   -0.35    0.08
   0   1   0   -0.52    0.08
  -1  -1   0  182.67    2.79
   1  -1   0  179.14    2.83
  -1  -1   0  177.71    2.86
  -1  -1   0  184.09    3.06
   1  -1   0  180.55    2.83
  -1  -1   0  183.76    2.78
  -1   1   0  176.19    2.95
   1   1   0  179.31    2.85
  -1   1   0  177.07    2.94
   1   1   0  176.64    2.98
  -1   1   0  190.66    2.90
  -2  -1   0    2.05    0.18
  -2  -1   0    1.77    0.18
   2  -1   0    2.22    0.21
   2  -1   0    1.89    0.17
  -2   1   0    2.15    0.19
  -2   1   0    1.71    0.16
   2   1   0    2.19    0.20
  -3  -1   0    3.34    0.27
  -3  -1   0    3.56    0.23
   3  -1   0    3.89    0.28
  -3   1   0    3.46    0.24
   3   1   0    3.99    0.34
   3   1   0    3.95    0.26
  -3   1   0    3.70    0.27
   4  -1   0  116.35    2.02
  -4  -1   0  118.49    2.08
   4   1   0  114.81    2.20
  -4   1   0  119.13    2.06
   4   1   0  118.88    1.91
  -4   1   0  118.68    2.15
   5  -1   0  113.82    2.00
  -5  -1   0  115.46    2.09
  -5   1   0  111.40    2.06
   5   1   0  115.84    1.89
  -5   1   0  115.45    2.17
   5   1   0  112.43    2.23
  -6  -1   0    0.72    0.19
   6  -1   0    0.61    0.22
  -6   1   0    0.53    0.25
   6   1   0    0.77    0.26
   6   1   0    0.95    0.17
  -6   1   0    0.77    0.24
   7  -1   0   45.26    1.06
  -7  -1   0   44.31    1.12
   7   1   0   45.54    0.94
  -7   1   0   44.53    1.21
  -7   1   0   44.39    1.09
   7   1   0   46.62    1.25
   8  -1   0    1.40    0.27
  -8  -1   0    1.33    0.29
   8   1   0    1.43    0.22
  -8   1   0    1.58    0.35
   8   1   0    1.57    0.32
  -9  -1   0   21.00    0.78
   9  -1   0   19.92    0.86
   9  -1   0   21.00    0.73
   9   1   0   19.87    0.61
   9   1   0   19.19    0.86
  -9   1   0   19.65    0.74
  10  -1   0    5.16    0.45
 -10  -1   0    5.10    0.49
  10  -1   0    5.56    0.60
  10   1   0    4.74    0.55
 -10   1   0    5.45    0.46
  10   1   0    5.11    0.37
 -11  -1   0   65.86    1.67
  11  -1   0   61.51    1.81
  11  -1   0   65.57    1.50
 -11   1   0   61.49    1.60
  11   1   0   65.70    1.38
  11   1   0   63.86    1.85
  12  -1   0    6.36    0.73
  12  -1   0    6.52    0.51
 -12  -1   0    7.17    0.61
  12   1   0    6.69    0.72
  12   1   0    6.95    0.47
 -12   1   0    5.67    0.56
  13  -1   0   60.29    1.88
 -13  -1   0   57.71    1.66
  13  -1   0   58.20    1.47
  13   1   0   56.79    1.36
 -13   1   0   54.00    1.58
  13   1   0   54.26    1.86
  14  -1   0   14.90    0.74
 -14  -1   0   13.85    0.86
  14  -1   0   13.51    0.95
  14   1   0   13.30    0.74
 -14   1   0   15.04    0.88
  14   1   0   14.96    1.03
  15  -1   0    0.30    0.30
 -15  -1   0    0.48    0.39
  15  -1   0    0.61    0.42
 -15   1   0    0.57    0.37
  15   1   0   -0.62    0.43
 -16  -1   0    0.58    0.39
  16  -1   0   -0.49    0.35
  16   1   0   -0.02    0.50
 -16   1   0    1.08    0.40
  17  -1   0    0.27    0.45
 -17  -1   0   -0.07    0.40
 -17   1   0    0.92    0.44
  17   1   0    0.50    0.46
 -18  -1   0    0.53    0.44
  18  -1   0   -0.22    0.46
 -18   1   0    0.52    0.48
  18   1   0    0.26    0.60
  19  -1   0    6.02    0.91
 -19  -1   0    8.73    1.01
 -19   1   0    6.61    0.81
  19   1   0    6.31    0.96
 -20  -1   0    3.80    0.73
  20  -1   0    1.69    0.68
  20   1   0    3.11    0.86
 -20   1   0    3.48    0.68
 -21  -1   0    0.39    0.53
 -21   1   0    0.95    0.57
   0  -2   0  310.26    4.87
   0  -2   0  310.44    4.86
   0   2   0  312.25    5.02
   0   2   0  312.71    5.13
  -1  -2   0  711.55   11.46
   1  -2   0  726.67   11.36
  -1  -2   0  742.91   11.73
   1   2   0  729.50   11.63
  -1   2   0  730.33   11.53
  -1   2   0  746.71   11.59
   1   2   0  740.40   11.78
  -1   2   0  723.42   12.32
  -2  -2   0   31.11    0.80
   2  -2   0   31.88    0.63
   2  -2   0   30.96    0.80
  -2  -2   0   34.02    0.70
  -2   2   0   31.24    0.62
  -2   2   0   30.87    0.78
   3  -2   0    0.17    0.18
  -3  -2   0    0.04    0.11
  -3   2   0   -0.03    0.11
   3   2   0    0.73    0.27
  -3   2   0    0.19    0.16
   3   2   0    0.25    0.16
   4  -2   0   77.84    1.56
  -4  -2   0   79.01    1.51
  -4   2   0   78.19    1.44
   4   2   0   78.24    1.42
   4   2   0   80.27    1.69
  -4   2   0   78.25    1.58
   5  -2   0   16.68    0.62
  -5  -2   0   17.33    0.57
  -5   2   0   16.41    0.51
   5   2   0   17.38    0.51
   5   2   0   15.83    0.68
  -5   2   0   16.88    0.61
  -6  -2   0   83.40    1.70
   6  -2   0   83.93    1.73
  -6   2   0   81.23    1.78
  -6   2   0   84.81    1.64
   6   2   0   84.61    1.55
   6   2   0   84.09    1.89
  -7  -2   0   33.54    0.95
   7  -2   0   33.18    0.96
  -7   2   0   34.02    1.03
   7   2   0   34.35    0.82
   7   2   0   32.09    1.08
  -7   2   0   34.09    0.89
   8  -2   0    3.10    0.40
  -8  -2   0    3.35    0.38
   8   2   0    3.19    0.47
  -8   2   0    3.46    0.43
   8   2   0    3.47    0.31
  -8   2   0    3.00    0.36
   9  -2   0    6.92    0.54
  -9  -2   0    7.34    0.51
   9   2   0    6.50    0.40
  -9   2   0    6.84    0.45
  -9   2   0    7.21    0.56
   9   2   0    7.25    0.60
 -10  -2   0    0.50    0.29
  10  -2   0   -0.08    0.27
  10   2   0    0.02    0.33
  10   2   0    0.75    0.24
 -10   2   0    0.34    0.24
 -10   2   0    0.31    0.34
  11  -2   0    1.75    0.39
 -11  -2   0    2.13    0.40
 -11   2   0    1.67    0.36
 -11   2   0    1.36    0.43
  11   2   0    1.62    0.30
  11   2   0    1.44    0.50
  12  -2   0    0.39    0.33
  12  -2   0    0.17    0.31
 -12  -2   0    0.66    0.34
  12   2   0    0.06    0.39
  12   2   0    0.38    0.25
 -12   2   0    0.40    0.28
  13  -2   0    3.11    0.49
  13  -2   0    2.53    0.52
 -13  -2   0    3.27    0.50
  13   2   0    2.92    0.37
  13   2   0    3.57    0.69
 -13   2   0    2.89    0.46
  14  -2   0    7.72    0.69
  14  -2   0    6.62    0.80
 -14  -2   0    6.71    0.71
  14   2   0    8.25    0.91
 -14   2   0    6.41    0.64
  15  -2   0    0.25    0.35
  15  -2   0    0.31    0.43
 -15  -2   0    0.46    0.39
  15   2   0    0.68    0.48
 -15   2   0    1.31    0.41
  16  -2   0    3.35    0.67
  16  -2   0    4.00    0.55
 -16  -2   0    3.41    0.59
  16   2   0    3.38    0.77
 -16   2   0    4.82    0.61
 -17  -2   0    1.96    0.58
  17  -2   0    2.36    0.62
  17   2   0    1.83    0.65
 -17   2   0    2.87    0.57
  18  -2   0    0.09    0.53
 -18  -2   0   -0.09    0.48
 -18   2   0    0.51    0.47
  18   2   0   -0.52    0.55
  19  -2   0    3.19    0.75
 -19  -2   0    3.66    0.73
  19   2   0    3.43    0.80
 -19   2   0    4.21    0.69
  20  -2   0    0.28    0.63
 -20  -2   0   -0.11    0.43
  20   2   0   -0.42    0.65
 -20   2   0    0.08    0.43
   0  -3   0    0.00    0.08
   0  -3   0    0.25    0.21
   0   3   0   -0.28    0.22
   0   3   0   -0.09    0.06
   1  -3   0    1.56    0.28
  -1  -3   0    1.93    0.17
  -1  -3   0    1.90    0.28
   1   3   0    2.05    0.34
  -1   3   0    2.09    0.12
  -1   3   0    1.50    0.28
  -1   3   0    1.90    0.14
   2  -3   0    4.04    0.40
  -2  -3   0    3.30    0.33
  -2  -3   0    3.31    0.23
  -2   3   0    3.17    0.19
  -2   3   0    3.33    0.18
   2   3   0    3.74    0.40
  -2   3   0    2.65    0.33
   3  -3   0    3.37    0.37
  -3  -3   0    3.02    0.25
  -3  -3   0    3.76    0.34
  -3   3   0    2.88    0.23
   3   3   0    3.12    0.43
  -3   3   0    2.66    0.33
   4  -3   0    0.83    0.28
  -4  -3   0    0.54    0.21
  -4  -3   0    0.46    0.18
  -4   3   0    0.43    0.15
   4   3   0    0.69    0.34
  -4   3   0    0.18    0.22
  -5  -3   0   27.85    0.77
   5  -3   0   27.00    0.92
  -5   3   0   26.41    0.67
   5   3   0   27.16    0.74
  -5   3   0   26.75    0.86
   5   3   0   26.63    1.00
   6  -3   0   43.11    1.19
  -6  -3   0   43.51    1.08
  -6   3   0   41.37    0.96
   6   3   0   42.65    1.01
   6   3   0   42.26    1.30
  -6   3   0   42.16    1.16
   7  -3   0    0.38    0.29
  -7  -3   0    0.50    0.25
  -7   3   0    0.84    0.26
  -7   3   0    0.49    0.22
   7   3   0    0.58    0.35
   7   3   0    0.79    0.23
  -8  -3   0    4.39    0.43
   8  -3   0    3.37    0.46
   8   3   0    4.18    0.55
  -8   3   0    3.47    0.45
  -8   3   0    3.99    0.37
   8   3   0    4.33    0.36
   9  -3   0   55.13    1.49
  -9  -3   0   57.67    1.47
  -9   3   0   56.66    1.34
  -9   3   0   58.34    1.60
   9   3   0   57.71    1.70
   9   3   0   56.50    1.26
  10  -3   0   13.73    0.77
 -10  -3   0   12.90    0.70
 -10   3   0   13.00    0.64
  10   3   0   12.45    0.84
 -10   3   0   15.17    0.82
  10   3   0   12.93    0.57
  11  -3   0    8.67    0.70
 -11  -3   0    7.29    0.62
 -11   3   0    7.94    0.57
  11   3   0    7.84    0.51
  11   3   0    7.60    0.84
 -11   3   0    8.51    0.74
  12  -3   0    9.10    0.75
 -12  -3   0   11.22    0.74
 -12   3   0   10.24    0.79
  12   3   0    9.72    0.93
 -12   3   0   10.77    0.66
  12   3   0    9.56    0.55
 -13  -3   0    1.06    0.39
  13  -3   0    1.24    0.44
 -13   3   0    0.05    0.39
 -13   3   0    0.72    0.36
  13   3   0    0.86    0.51
  14  -3   0    3.10    0.54
 -14  -3   0    2.78    0.54
 -14   3   0    2.97    0.50
 -14   3   0    2.53    0.64
  14   3   0    3.54    0.71
  15  -3   0    0.34    0.43
 -15  -3   0    0.16    0.36
  15  -3   0    0.00    0.35
  15   3   0    0.52    0.58
 -15   3   0    0.49    0.38
  16  -3   0    0.79    0.39
 -16  -3   0    0.19    0.41
  16  -3   0   -0.12    0.39
  16   3   0    0.72    0.61
 -16   3   0    0.68    0.41
  17  -3   0    0.16    0.39
 -17  -3   0    0.09    0.47
 -17   3   0   -0.05    0.39
  17   3   0   -0.21    0.65
  18  -3   0    0.72    0.50
 -18  -3   0   -0.03    0.43
  18   3   0   -0.01    0.57
 -18   3   0    0.00    0.39
 -19  -3   0   -0.06    0.51
  19  -3   0   -0.52    0.37
 -19   3   0   -0.04    0.37
  19   3   0   -1.18    0.65
 -20  -3   0    2.55    0.68
 -20   3   0    2.49    0.56
  20   3   0    0.70    0.88
   0  -4   0   65.15    1.20
   0   4   0   66.79    1.58
  -1  -4   0    9.06    0.35
  -1  -4   0    8.60    0.56
   1  -4   0    8.16    0.55
  -1   4   0    8.09    0.55
  -1   4   0    8.68    0.23
   1   4   0    8.61    0.61
  -1   4   0    9.15    0.27
   2  -4   0   39.51    1.17
  -2  -4   0   39.04    1.10
  -2  -4   0   40.67    0.89
  -2   4   0   41.53    0.74
  -2   4   0   39.54    1.13
  -2   4   0   40.35    0.74
   2   4   0   40.14    1.21
  -3  -4   0    4.77    0.43
   3  -4   0    4.82    0.50
  -3  -4   0    4.56    0.31
  -3   4   0    3.96    0.44
   3   4   0    4.03    0.55
  -3   4   0    4.43    0.24
  -3   4   0    4.84    0.23
  -4  -4   0    7.36    0.40
  -4  -4   0    7.41    0.50
   4  -4   0    7.45    0.56
  -4   4   0    7.28    0.52
   4   4   0    8.50    0.69
  -4   4   0    7.91    0.30
  -5  -4   0   51.34    1.20
  -5  -4   0   51.31    1.26
   5  -4   0   54.49    1.45
  -5   4   0   51.82    1.05
   5   4   0   52.01    1.48
  -5   4   0   52.80    1.37
   6  -4   0    0.26    0.30
  -6  -4   0   -0.09    0.19
  -6  -4   0    0.23    0.19
  -6   4   0    0.17    0.24
  -6   4   0    0.01    0.16
   6   4   0   -0.44    0.34
  -7  -4   0   24.83    0.83
   7  -4   0   24.34    1.01
  -7  -4   0   24.92    0.81
  -7   4   0   25.47    0.94
  -7   4   0   24.34    0.69
   7   4   0   24.39    1.05
  -8  -4   0    7.56    0.49
  -8  -4   0    7.20    0.50
   8  -4   0    8.10    0.69
  -8   4   0    7.17    0.42
   8   4   0    6.96    0.73
  -8   4   0    6.65    0.56
   9  -4   0    2.56    0.48
  -9  -4   0    1.89    0.36
  -9   4   0    1.48    0.29
   9   4   0    0.91    0.48
  -9   4   0    2.60    0.49
  10  -4   0    1.49    0.45
 -10  -4   0    0.87    0.33
  10   4   0    1.34    0.57
 -10   4   0    1.52    0.30
 -10   4   0    1.32    0.39
  10   4   0    0.66    0.27
  11  -4   0    2.40    0.55
 -11  -4   0    3.20    0.49
 -11   4   0    2.50    0.40
 -11   4   0    3.08    0.58
  11   4   0    2.86    0.37
  11   4   0    2.48    0.61
 -12  -4   0   14.91    0.90
  12  -4   0   14.30    0.90
 -12   4   0   14.02    0.94
  12   4   0   14.38    1.12
 -12   4   0   15.55    0.74
  13  -4   0   -0.04    0.40
 -13  -4   0    1.17    0.46
 -13   4   0    0.55    0.49
 -13   4   0   -0.01    0.31
  13   4   0    0.03    0.52
  14  -4   0    2.23    0.56
 -14  -4   0    3.00    0.56
 -14   4   0    1.94    0.61
 -14   4   0    2.77    0.46
  14   4   0    2.32    0.71
  15  -4   0    8.06    0.82
 -15  -4   0    8.79    0.84
  15   4   0    7.69    1.02
 -15   4   0    7.65    0.67
 -15   4   0    8.74    0.96
  16  -4   0    2.75    0.58
 -16  -4   0    3.05    0.61
  16  -4   0    3.28    0.68
 -16   4   0    3.69    0.56
  16   4   0    2.85    0.78
  17  -4   0    0.55    0.44
  17  -4   0    0.91    0.48
 -17  -4   0    1.17    0.56
  17   4   0    0.09    0.65
 -17   4   0    0.33    0.38
  18  -4   0    1.32    0.57
 -18  -4   0    1.66    0.57
  18   4   0    1.67    0.78
 -18   4   0    1.38    0.51
  19  -4   0    4.80    0.88
 -19  -4   0    3.36    0.71
 -19   4   0    3.30    0.62
  19   4   0    1.70    0.85
 -20  -4   0    0.78    0.55
  20   4   0   -0.79    0.86
   0  -5   0    0.10    0.13
   0  -5   0    0.54    0.33
   0   5   0    0.27    0.33
   1  -5   0   49.89    1.41
  -1  -5   0   52.93    1.41
  -1  -5   0   51.36    1.07
  -1   5   0   51.16    0.94
  -1   5   0   51.65    0.88
   1   5   0   48.84    1.44
  -1   5   0   49.38    1.42
   2  -5   0    1.35    0.39
  -2  -5   0    1.43    0.33
  -2  -5   0    1.48    0.22
   2   5   0    1.72    0.43
  -2   5   0    1.43    0.10
  -2   5   0    1.73    0.14
  -2   5   0    1.56    0.39
   3  -5   0   18.89    0.88
  -3  -5   0   18.92    0.61
  -3  -5   0   18.92    0.79
  -3   5   0   18.94    0.41
   3   5   0   18.57    0.91
  -3   5   0   17.72    0.82
  -3   5   0   18.31    0.40
  -4  -5   0    9.79    0.63
  -4  -5   0   10.09    0.48
   4  -5   0   11.01    0.74
   4   5   0   11.09    0.75
  -4   5   0    9.14    0.61
  -4   5   0    9.85    0.30
  -5  -5   0    1.17    0.30
   5  -5   0    0.67    0.37
  -5  -5   0    0.90    0.23
   5   5   0    0.41    0.43
  -5   5   0    1.01    0.16
  -5   5   0    1.10    0.34
  -6  -5   0    2.27    0.33
   6  -5   0    2.86    0.54
  -6  -5   0    2.44    0.37
  -6   5   0    1.74    0.40
  -6   5   0    2.66    0.23
   6   5   0    1.63    0.52
  -7  -5   0    5.91    0.51
   7  -5   0    5.37    0.63
  -7  -5   0    5.57    0.51
   7   5   0    6.44    0.73
  -7   5   0    6.25    0.35
  -7   5   0    4.82    0.56
   8  -5   0    7.53    0.76
  -8  -5   0    6.42    0.52
  -8  -5   0    7.14    0.58
  -8   5   0    6.60    0.69
  -8   5   0    6.78    0.39
   8   5   0    9.49    0.93
   9  -5   0   23.40    1.10
  -9  -5   0   24.45    0.95
  -9  -5   0   24.44    0.89
  -9   5   0   23.54    0.75
   9   5   0   21.28    1.19
  -9   5   0   23.91    1.09
 -10  -5   0   22.50    0.87
  10  -5   0   24.13    1.18
 -10  -5   0   23.65    0.99
 -10   5   0   24.83    0.81
  10   5   0   24.10    1.28
 -10   5   0   26.74    1.20
  11  -5   0   29.89    1.30
 -11  -5   0   32.43    1.20
  11   5   0   28.63    1.45
 -11   5   0   32.08    0.98
 -11   5   0   30.95    1.35
 -12  -5   0   -0.19    0.29
  12  -5   0   -0.06    0.47
  12   5   0    0.60    0.57
 -12   5   0   -0.41    0.43
 -12   5   0    0.18    0.26
  13  -5   0    1.28    0.55
 -13  -5   0    1.90    0.46
 -13   5   0    1.76    0.52
 -13   5   0    1.95    0.38
  13   5   0    2.77    0.73
 -14  -5   0    0.85    0.42
  14  -5   0    0.54    0.50
 -14   5   0    0.97    0.53
  14   5   0    0.42    0.67
 -14   5   0    0.38    0.27
 -15  -5   0    2.79    0.57
  15  -5   0    2.30    0.62
 -15   5   0    2.41    0.69
  15   5   0    1.63    0.75
 -15   5   0    2.33    0.43
  16  -5   0    2.68    0.64
 -16  -5   0    2.70    0.62
 -16   5   0    2.03    0.68
  16   5   0    2.21    0.75
  17  -5   0    3.53    0.74
 -17  -5   0    3.94    0.71
 -17   5   0    4.07    0.81
  17   5   0    2.86    0.96
 -18  -5   0    2.13    0.64
  18  -5   0    2.11    0.66
  18   5   0   -0.84    0.76
  19  -5   0    1.22    0.80
 -19  -5   0    2.34    0.70
  19   5   0    0.18    0.86
   0  -6   0   25.64    0.62
   0  -6   0   25.91    1.09
   0   6   0   26.21    1.07
  -1  -6   0    9.10    0.40
   1  -6   0    8.54    0.69
  -1  -6   0    9.41    0.72
  -1   6   0    9.69    0.69
  -1   6   0    8.84    0.27
  -1   6   0    8.93    0.24
   1   6   0    8.58    0.69
   2  -6   0   21.41    0.98
  -2  -6   0   20.34    0.95
  -2  -6   0   20.61    0.65
   2   6   0   18.46    0.96
  -2   6   0   19.14    0.93
   3  -6   0    0.02    0.33
  -3  -6   0   -0.19    0.18
  -3  -6   0   -0.01    0.30
   3   6   0    0.29    0.40
  -3   6   0   -0.66    0.28
  -4  -6   0    7.31    0.59
  -4  -6   0    7.73    0.46
   4  -6   0    5.99    0.66
  -4   6   0    7.79    0.19
   4   6   0    7.69    0.79
  -4   6   0    7.55    0.66
   5  -6   0    3.90    0.60
  -5  -6   0    3.78    0.50
  -5  -6   0    4.18    0.43
  -5   6   0    4.03    0.19
  -5   6   0    3.94    0.56
   5   6   0    4.02    0.66
  -6  -6   0   18.78    0.90
   6  -6   0   18.62    1.04
  -6  -6   0   20.04    0.79
  -6   6   0   17.71    0.94
  -6   6   0   20.20    0.51
   6   6   0   19.67    1.13
  -7  -6   0    2.52    0.46
  -7  -6   0    1.96    0.38
   7  -6   0    2.20    0.54
  -7   6   0    2.64    0.33
  -7   6   0    2.18    0.49
   7   6   0    2.99    0.66
  -8  -6   0    6.13    0.52
  -8  -6   0    7.75    0.67
   8  -6   0    7.11    0.84
   8   6   0    5.89    0.84
  -8   6   0    7.19    0.73
  -9  -6   0    9.71    0.68
   9  -6   0    9.63    0.94
  -9  -6   0    9.25    0.69
  -9   6   0   10.64    0.85
   9   6   0    9.93    1.01
 -10  -6   0    8.27    0.62
 -10  -6   0    8.68    0.66
  10  -6   0    8.65    0.92
 -10   6   0    7.17    0.77
  10   6   0    8.70    1.03
  11  -6   0   -0.31    0.52
 -11  -6   0    0.67    0.39
  11   6   0   -0.53    0.56
 -11   6   0    0.27    0.40
 -12  -6   0    9.82    0.82
  12  -6   0   11.47    1.04
 -12   6   0   11.08    0.96
  12   6   0   11.19    1.18
  13  -6   0    0.43    0.52
 -13  -6   0    0.41    0.38
  13   6   0   -0.61    0.63
 -13   6   0    0.83    0.53
  14  -6   0   -0.36    0.52
 -14  -6   0    0.53    0.46
  14   6   0    0.57    0.76
 -14   6   0    0.26    0.57
 -15  -6   0    0.13    0.40
  15  -6   0    0.25    0.49
  15   6   0   -0.56    0.65
 -15   6   0    1.02    0.59
 -16  -6   0    0.57    0.45
  16  -6   0    1.50    0.60
  16   6   0   -0.72    0.68
 -16   6   0    0.51    0.63
  17  -6   0    0.04    0.58
 -17  -6   0    1.30    0.52
 -17   6   0   -0.51    0.60
  17   6   0    0.24    0.75
 -18  -6   0    2.18    0.65
  18  -6   0    3.30    0.76
 -18   6   0    3.22    0.89
  18   6   0    2.35    0.99
   0  -7   0   -0.16    0.36
   0   7   0    0.77    0.44
  -1  -7   0    1.67    0.25
  -1  -7   0    3.55    0.61
   1  -7   0    1.85    0.52
   1   7   0    2.01    0.56
  -1   7   0    2.15    0.52
  -2  -7   0    2.41    0.50
  -2  -7   0    3.05    0.33
   2  -7   0    3.20    0.62
  -2   7   0    2.86    0.55
   2   7   0    2.93    0.61
   3  -7   0    5.27    0.73
  -3  -7   0    5.12    0.42
  -3  -7   0    6.04    0.65
   3   7   0    5.27    0.74
  -3   7   0    4.85    0.65
   4  -7   0    7.14    0.84
  -4  -7   0    7.84    0.76
  -4  -7   0    6.90    0.50
  -4   7   0    8.12    0.79
   4   7   0    7.01    0.84
  -5  -7   0   18.39    0.97
  -5  -7   0   21.18    0.82
   5  -7   0   19.79    1.13
   5   7   0   18.83    1.13
  -5   7   0   20.14    1.06
   6  -7   0    0.86    0.50
  -6  -7   0   -0.05    0.24
  -6  -7   0    0.62    0.37
   6   7   0   -0.30    0.52
  -6   7   0   -0.16    0.42
   7  -7   0    9.11    0.95
  -7  -7   0    8.69    0.62
  -7  -7   0    8.68    0.70
   7   7   0   10.01    1.01
  -7   7   0    8.72    0.84
  -8  -7   0    5.93    0.61
   8  -7   0    5.89    0.79
  -8  -7   0    5.59    0.62
  -8   7   0    5.43    0.70
   8   7   0    7.69    0.99
   9  -7   0    6.50    0.89
  -9  -7   0    5.46    0.60
  -9  -7   0    4.78    0.56
  -9   7   0    4.61    0.66
   9   7   0    4.15    0.88
 -10  -7   0    2.94    0.51
  10  -7   0    1.55    0.60
 -10   7   0    2.91    0.59
  10   7   0    2.07    0.71
 -11  -7   0    0.29    0.35
  11  -7   0    0.70    0.54
 -11   7   0    0.38    0.43
  11   7   0    0.87    0.67
  12  -7   0    2.24    0.72
 -12  -7   0    1.80    0.47
 -12   7   0    1.73    0.61
  12   7   0    1.40    0.74
 -13  -7   0    0.69    0.42
  13  -7   0    0.61    0.53
 -13   7   0   -0.18    0.41
  13   7   0   -0.55    0.62
 -14  -7   0    0.62    0.43
  14  -7   0    0.41    0.55
  14   7   0    1.43    0.75
 -14   7   0    2.02    0.68
  15  -7   0   -0.12    0.58
 -15  -7   0   -0.22    0.41
 -15   7   0    0.56    0.62
  15   7   0    0.32    0.76
 -16  -7   0    1.72    0.57
  16  -7   0    1.14    0.67
 -16   7   0    0.88    0.70
  16   7   0    2.47    0.99
 -17  -7   0    2.69    0.68
  17  -7   0    3.99    0.89
  17   7   0    1.76    0.99
 -17   7   0    2.73    0.85
   0  -8   0    0.55    0.44
   0   8   0    1.13    0.52
   1  -8   0    4.03    0.72
  -1  -8   0    4.58    0.72
   1   8   0    4.12    0.70
  -1   8   0    3.46    0.68
   2  -8   0    1.05    0.51
  -2  -8   0    1.46    0.56
   2   8   0    1.60    0.60
  -2   8   0    1.03    0.52
  -3  -8   0   -0.18    0.36
   3  -8   0    0.34    0.44
   3   8   0   -0.21    0.47
  -3   8   0    0.16    0.49
  -4  -8   0    0.65    0.48
   4  -8   0    0.47    0.50
  -4   8   0    0.01    0.42
   4   8   0    1.44    0.59
  -5  -8   0    1.29    0.36
   5  -8   0    1.17    0.58
  -5  -8   0    0.83    0.45
  -5   8   0    1.52    0.53
   5   8   0    0.65    0.57
  -6  -8   0    3.10    0.57
   6  -8   0    3.56    0.73
  -6  -8   0    3.25    0.48
  -6   8   0    2.53    0.60
   6   8   0    2.92    0.71
  -7  -8   0   12.66    0.87
  -7  -8   0   13.28    0.75
   7  -8   0   13.73    1.18
   7   8   0   12.99    1.07
  -7   8   0   13.81    0.96
  -8  -8   0    5.39    0.59
   8  -8   0    5.47    0.88
  -8  -8   0    4.73    0.65
   8   8   0    3.53    0.77
  -8   8   0    5.67    0.76
  -9  -8   0    5.77    0.64
   9  -8   0    5.18    0.92
  -9  -8   0    3.89    0.90
   9   8   0    4.22    0.82
  -9   8   0    4.37    0.71
  10  -8   0   -0.18    0.51
 -10  -8   0    0.27    0.35
 -10   8   0    0.90    0.49
  10   8   0    1.07    0.68
 -11  -8   0    2.95    0.57
  11  -8   0    2.19    0.68
  11   8   0    2.39    0.88
 -11   8   0    3.57    0.70
 -12  -8   0    0.34    0.40
  12  -8   0    0.69    0.69
 -12   8   0    0.10    0.47
  12   8   0    0.46    0.75
  13  -8   0    0.77    0.59
 -13  -8   0    0.18    0.42
 -13   8   0   -0.34    0.58
  13   8   0   -0.84    0.77
  14  -8   0    0.60    0.68
 -14  -8   0    0.66    0.50
  14   8   0    1.24    0.83
 -14   8   0    0.58    0.60
  15  -8   0    1.64    0.72
 -15  -8   0    2.38    0.64
  15   8   0    1.99    0.93
 -15   8   0    2.50    0.78
  16  -8   0   -0.23    0.67
 -16  -8   0    0.49    0.47
 -16   8   0   -0.79    0.62
  16   8   0   -0.49    0.69
   0  -9   0    0.26    0.48
   0   9   0    0.46    0.50
   1  -9   0    2.09    0.64
  -1  -9   0    1.15    0.54
  -1   9   0    1.32    0.57
   1   9   0    1.76    0.59
  -2  -9   0    7.12    0.84
   2  -9   0    5.63    0.81
  -2   9   0    6.88    0.87
   2   9   0    6.46    0.84
  -3  -9   0   22.35    1.25
   3  -9   0   20.64    1.33
   3   9   0   23.01    1.32
  -3   9   0   23.39    1.28
  -4  -9   0    4.06    0.67
   4  -9   0    3.85    0.83
   4   9   0    3.61    0.72
  -4   9   0    3.00    0.65
   5  -9   0    1.61    0.62
  -5  -9   0    1.39    0.53
   5   9   0    2.03    0.65
  -5   9   0    1.00    0.52
   6  -9   0    0.36    0.64
  -6  -9   0    0.31    0.44
   6   9   0   -0.15    0.57
  -6   9   0    0.42    0.51
   7  -9   0    0.39    0.58
  -7  -9   0    0.75    0.47
   7   9   0    0.42    0.58
  -7   9   0    1.16    0.52
  -8  -9   0   -0.18    0.38
   8  -9   0   -0.29    0.58
   8   9   0    0.85    0.61
  -8   9   0    0.67    0.46
   9  -9   0   -0.57    0.63
   9   9   0   -0.17    0.60
  -9   9   0    0.40    0.52
  10  -9   0    0.08    0.59
  10   9   0   -0.07    0.58
 -10   9   0    0.32    0.52
  11  -9   0    0.84    0.65
  11   9   0    0.64    0.69
 -11   9   0   -0.39    0.50
  12  -9   0    1.03    0.74
 -12   9   0   -0.36    0.41
  12   9   0   -0.09    0.72
  13  -9   0   -0.26    0.66
  13   9   0    0.88    0.85
 -13   9   0    0.26    0.59
  14  -9   0   -0.04    0.72
 -14  -9   0    0.61    0.58
 -14   9   0    0.81    0.63
  14   9   0   -0.04    0.80
   0 -10   0   -0.37    0.47
   0  10   0    0.68    0.55
  -1 -10   0   -0.13    0.46
   1 -10   0    0.40    0.58
  -1  10   0    0.83    0.55
   1  10   0    0.91    0.53
   2 -10   0   -0.48    0.52
  -2 -10   0    0.27    0.47
   2  10   0    0.70    0.53
  -2  10   0    0.39    0.52
  -3 -10   0   -0.18    0.54
   3 -10   0   -0.06    0.53
  -3  10   0   -0.19    0.49
   3  10   0    0.63    0.56
  -4 -10   0   -0.33    0.51
   4 -10   0    0.86    0.66
   4  10   0    0.15    0.55
  -4  10   0    0.20    0.49
   5 -10   0    1.00    0.62
  -5 -10   0    0.85    0.57
  -5  10   0    0.19    0.46
   5  10   0    0.18    0.61
  -6 -10   0    2.58    0.64
   6 -10   0    1.96    0.76
   6  10   0    0.82    0.64
  -6  10   0    1.75    0.62
  -7 -10   0   -0.41    0.44
   7 -10   0   -0.43    0.57
  -7  10   0    0.72    0.57
   7  10   0    0.02    0.59
   8 -10   0    1.67    0.80
   8  10   0    2.36    0.79
  -8  10   0    1.38    0.65
   9 -10   0    5.24    0.95
   9  10   0    6.04    1.08
  -9  10   0    7.19    0.93
  10 -10   0    0.01    0.76
  10  10   0   -0.91    0.61
 -10  10   0    0.46    0.51
  11 -10   0    0.28    0.66
  11  10   0   -0.68    0.60
 -11  10   0    0.12    0.57
  12 -10   0   -0.16    0.60
 -12  10   0    0.45    0.59
  12  10   0   -0.33    0.84
   0 -11   0    0.11    0.54
   0  11   0    0.81    0.69
   1 -11   0    2.20    0.77
  -1 -11   0    2.17    0.72
  -1  11   0    3.15    0.76
   1  11   0    2.17    0.72
   2 -11   0    1.19    0.65
  -2 -11   0    0.48    0.63
   2  11   0    2.03    0.71
  -2  11   0    1.45    0.64
   3 -11   0   -0.05    0.74
  -3 -11   0    0.21    0.54
  -3  11   0    0.76    0.58
   3  11   0    1.83    0.73
   4 -11   0   10.46    1.22
  -4 -11   0    8.12    1.06
  -4  11   0   11.11    1.19
   4  11   0   10.29    1.18
   5 -11   0    1.51    0.82
  -5 -11   0    2.92    0.76
   5  11   0    2.63    0.81
  -5  11   0    2.68    0.76
  -6 -11   0   -0.66    0.50
   6 -11   0   -0.47    0.62
  -6  11   0    0.25    0.57
   6  11   0   -0.03    0.61
   7 -11   0   -0.83    0.73
  -7  11   0    0.80    0.56
   7  11   0    0.32    0.69
   8 -11   0    0.47    0.72
   8  11   0    1.52    0.77
  -8  11   0    0.78    0.58
   9 -11   0    0.26    0.67
  -9  11   0   -0.03    0.60
   9  11   0   -0.02    0.72
   0 -12   0   -1.47    0.58
   0  12   0    0.54    0.57
   1 -12   0    1.45    0.80
  -1 -12   0    2.06    0.78
   1  12   0    2.81    0.75
  -1  12   0    0.61    0.56
   2 -12   0    3.70    0.98
  -2 -12   0    2.38    0.88
  -2  12   0    4.09    0.84
   2  12   0    3.80    0.84
   3 -12   0    0.13    0.75
  -3 -12   0    0.67    0.73
  -3  12   0    1.59    0.63
   3  12   0    0.01    0.53
  -4 -12   0   -0.05    0.66
   4 -12   0   -0.31    0.68
   4  12   0    0.70    0.70
  -4  12   0   -0.03    0.52
   5 -12   0    0.22    0.86
  -5 -12   0    0.86    0.69
   5  12   0    1.12    0.69
  -5  12   0    1.43    0.68
 -21   0   1    0.35    0.53
  21   0  -1    0.17    0.69
  20   0  -1   -1.21    0.45
 -20   0   1    1.51    0.60
  19   0  -1   20.72    1.47
 -19   0   1   23.40    1.28
 -18   0   1    0.95    0.47
  18   0  -1    0.27    0.51
  17   0  -1   -0.04    0.51
 -17   0   1    1.21    0.53
 -16   0   1    0.33    0.35
  16   0  -1    0.48    0.51
  15   0  -1    4.06    0.70
 -15   0   1    3.56    0.56
 -14   0   1    0.68    0.38
  14   0  -1    0.90    0.47
  14   0  -1    0.87    0.28
 -13   0   1   66.66    1.82
  13   0  -1   71.61    1.53
  13   0  -1   71.86    2.12
  12   0  -1    0.28    0.23
  12   0  -1    0.15    0.40
 -12   0   1    0.10    0.31
  11   0  -1    0.16    0.29
  11   0  -1    0.31    0.20
 -11   0   1    0.02    0.25
  10   0  -1   -0.10    0.17
 -10   0   1    0.22    0.27
  10   0  -1   -0.27    0.23
   9   0  -1   27.29    0.73
  -9   0   1   26.93    0.88
   9   0  -1   27.78    1.03
   8   0  -1    0.04    0.21
   8   0  -1    0.06    0.17
  -8   0   1    0.10    0.21
   7   0  -1  108.36    1.87
  -7   0   1  108.51    2.09
   7   0  -1  108.39    2.30
   6   0  -1    0.05    0.13
   6   0  -1   -0.24    0.17
  -6   0   1   -0.34    0.15
   5   0  -1    0.19    0.11
   5   0  -1    0.21    0.17
  -5   0   1    0.13    0.14
   4   0  -1   -0.23    0.11
   4   0  -1   -0.37    0.15
  -4   0   1    0.18    0.11
  -4   0   1   -0.52    0.12
   3   0  -1  164.48    2.84
  -3   0   1  164.51    2.51
   3   0  -1  162.98    2.50
  -3   0   1  164.43    2.70
   2   0  -1   -0.81    0.09
   2   0  -1   -0.82    0.06
  -2   0   1   -0.55    0.11
   2   0  -1   -0.68    0.05
  -2   0   1   -0.89    0.07
   0   0   1   -0.42    0.05
   0   0   1   -0.56    0.03
   1   0   1  202.03    3.10
  -1   0  -1  199.22    3.10
  -1   0  -1  172.69    3.11
   1   0   1  193.55    2.94
   1   0   1  197.48    3.17
  -2   0  -1   -0.17    0.06
   2   0   1   -0.15    0.08
   2   0   1   -0.26    0.08
   2   0   1   -0.35    0.11
  -3   0  -1    1.98    0.27
   3   0   1    2.43    0.22
   3   0   1    1.59    0.20
   4   0   1   -0.42    0.17
   5   0   1    9.24    0.37
  -5   0  -1    9.04    0.43
   5   0   1    9.21    0.40
   6   0   1   -0.20    0.16
   6   0   1    0.05    0.18
  -6   0  -1    0.00    0.22
   7   0   1   52.20    1.31
   7   0   1   50.64    1.12
  -7   0  -1   51.97    1.25
   8   0   1   -0.01    0.21
  -8   0  -1   -0.30    0.22
   8   0   1    0.05    0.18
  -9   0  -1    0.36    0.25
   9   0   1    0.33    0.23
   9   0   1   -0.06    0.19
  10   0   1    0.36    0.29
  10   0   1   -0.14    0.20
 -10   0  -1   -0.23    0.22
 -11   0  -1    3.13    0.44
  11   0   1    2.62    0.47
  11   0   1    3.10    0.38
  12   0   1   -0.08    0.27
  12   0   1    0.29    0.26
 -12   0  -1   -0.29    0.27
  13   0   1   29.38    0.97
  13   0   1   28.78    1.23
 -13   0  -1   28.80    1.11
  14   0   1   -0.02    0.38
  14   0   1    0.12    0.29
 -14   0  -1    0.17    0.35
 -15   0  -1   44.59    1.54
  15   0   1   45.17    1.30
  15   0   1   43.26    1.66
  16   0   1   -0.03    0.45
 -16   0  -1    0.11    0.39
  17   0   1    1.47    0.61
 -17   0  -1    1.29    0.47
 -18   0  -1    0.73    0.45
  18   0   1   -0.13    0.46
 -19   0  -1    0.32    0.43
  19   0   1   -1.41    0.35
 -20   0  -1    0.67    0.49
 -21   0  -1    0.88    0.55
  21  -1  -1   -1.45    0.49
 -21  -1   1    0.37    0.54
 -21   1   1    0.63    0.52
  21   1  -1   -0.49    0.48
 -20  -1   1    0.63    0.54
  20  -1  -1   -1.56    0.40
  20   1  -1   -0.08    0.56
 -20   1   1    0.11    0.43
 -19  -1   1    0.75    0.49
  19  -1  -1    0.32    0.48
  19   1  -1    1.04    0.69
 -19   1   1    0.35    0.47
  18  -1  -1   -0.08    0.53
 -18  -1   1    0.00    0.40
  18   1  -1   -0.50    0.44
 -18   1   1    0.60    0.45
 -17  -1   1    1.58    0.50
  17  -1  -1    2.41    0.63
  17   1  -1    1.68    0.64
 -17   1   1    2.17    0.52
  16  -1  -1    3.04    0.66
 -16  -1   1    3.94    0.63
 -16   1   1    4.65    0.61
  16   1  -1    3.30    0.67
 -15  -1   1   -0.20    0.34
  15  -1  -1    0.36    0.42
  15  -1  -1   -0.01    0.27
 -15   1   1    0.00    0.32
  15   1  -1    0.27    0.49
 -14  -1   1    7.46    0.71
  14  -1  -1    7.58    0.58
  14  -1  -1    8.26    0.90
 -14   1   1    7.96    0.73
  14   1  -1   10.74    1.03
 -13  -1   1    0.19    0.32
  13  -1  -1    0.79    0.31
  13  -1  -1    0.49    0.39
 -13   1   1    0.93    0.36
  13   1  -1    1.02    0.51
  13   1  -1    0.59    0.25
 -12  -1   1   15.45    0.81
  12  -1  -1   15.20    0.94
  12  -1  -1   14.90    0.68
 -12   1   1   15.64    0.77
  12   1  -1   16.48    0.94
  12   1  -1   14.67    0.58
  11  -1  -1    4.26    0.42
 -11  -1   1    4.20    0.49
  11  -1  -1    4.92    0.60
  11   1  -1    4.59    0.59
 -11   1   1    3.92    0.45
  11   1  -1    4.52    0.35
  10  -1  -1   40.36    1.36
 -10  -1   1   42.23    1.20
  10  -1  -1   40.43    1.06
 -10   1   1   39.56    1.14
  10   1  -1   39.93    0.91
  10   1  -1   38.85    1.35
   9  -1  -1    1.50    0.29
  -9  -1   1    1.04    0.29
   9   1  -1    0.82    0.35
  -9   1   1    0.93    0.25
   9   1  -1    0.83    0.19
  -9   1   1    1.11    0.34
  -8  -1   1    0.07    0.20
   8  -1  -1    0.19    0.21
  -8   1   1    0.17    0.25
  -8   1   1    0.13    0.19
   8   1  -1   -0.03    0.28
   8   1  -1    0.34    0.15
   7  -1  -1   92.85    1.74
  -7  -1   1   90.97    1.85
  -7   1   1   87.74    1.96
  -7   1   1   92.20    1.80
   7   1  -1   89.69    1.55
   7   1  -1   92.13    2.05
  -6  -1   1   69.82    1.46
   6  -1  -1   69.41    1.37
   6   1  -1   70.39    1.22
  -6   1   1   70.86    1.42
   6   1  -1   70.71    1.65
  -6   1   1   70.96    1.59
  -5  -1   1   24.26    0.49
   5  -1  -1   22.66    0.63
  -5  -1   1   23.55    0.66
   5   1  -1   24.71    0.79
  -5   1   1   24.09    0.62
  -5   1   1   24.17    0.74
   5   1  -1   24.40    0.50
   4  -1  -1   26.37    0.65
  -4  -1   1   25.80    0.66
  -4  -1   1   26.39    0.49
   4   1  -1   27.07    0.78
  -4   1   1   25.99    0.62
  -4   1   1   25.75    0.71
   4   1  -1   26.94    0.51
  -3  -1   1   45.05    0.93
   3  -1  -1   46.58    0.93
  -3  -1   1   45.92    0.76
   3   1  -1   46.86    1.04
  -3   1   1   44.27    0.85
   3   1  -1   46.77    0.77
  -3   1   1   43.38    0.97
   2  -1  -1  209.55    3.26
  -2  -1   1  208.17    3.12
   2  -1  -1  208.82    3.27
  -2  -1   1  210.27    3.12
  -2  -1   1  207.51    3.35
  -2   1   1  206.11    3.26
  -2   1   1  203.28    3.42
   2   1  -1  202.49    3.47
   1  -1  -1   29.53    0.50
  -1  -1   1   29.67    0.59
   1  -1  -1   30.10    0.63
  -1  -1   1   29.24    0.55
   1   1  -1   30.35    0.56
   1   1  -1   29.62    0.65
  -1   1   1   29.94    0.63
  -1   1   1   29.91    0.51
   0  -1   1   81.86    1.36
   0  -1  -1   80.09    1.32
   0  -1  -1   79.11    1.38
   0  -1   1   80.64    1.38
   0   1   1   82.07    1.43
   0   1   1   81.25    1.38
   0   1   1   82.62    1.33
   0   1  -1   79.29    1.42
   0   1  -1   81.06    1.36
   1  -1   1  227.86    3.57
   1  -1   1  234.38    3.67
  -1  -1  -1  231.03    3.65
  -1  -1  -1  230.90    3.74
   1   1   1  230.25    3.66
   1   1   1  228.88    3.73
  -1   1  -1  230.32    3.71
   1   1   1  231.33    3.56
  -1   1  -1  232.69    3.67
  -2  -1  -1    4.77    0.25
   2  -1   1    4.18    0.28
   2   1   1    4.29    0.24
   2   1   1    3.74    0.32
  -2   1  -1    3.84    0.29
  -2   1  -1    3.68    0.22
   3  -1   1   21.88    0.60
  -3   1  -1   19.18    0.54
   3   1   1   19.42    0.58
  -3   1  -1   19.88    0.60
   3   1   1   22.48    0.68
   4  -1   1  164.39    2.72
  -4  -1  -1  162.17    2.80
   4   1   1  160.98    2.88
  -4   1  -1  164.48    2.80
   4   1   1  162.44    2.63
  -4   1  -1  161.58    2.81
   5  -1   1    1.89    0.26
  -5  -1  -1    1.76    0.26
   5   1   1    1.89    0.21
  -5   1  -1    2.33    0.29
   5   1   1    1.70    0.28
  -5   1  -1    1.62    0.24
   6  -1   1    1.37    0.28
  -6  -1  -1    0.64    0.24
   6   1   1    0.62    0.19
  -6   1  -1    0.64    0.23
  -6   1  -1    0.92    0.26
   6   1   1    0.74    0.26
   7  -1   1    0.35    0.23
  -7  -1  -1    0.04    0.22
   7   1   1    0.55    0.20
  -7   1  -1   -0.14    0.22
   7   1   1    0.06    0.25
  -7   1  -1   -0.03    0.23
   8  -1   1   10.71    0.54
  -8  -1  -1   10.27    0.55
   8   1   1   11.78    0.65
  -8   1  -1    9.32    0.53
   8   1   1    9.36    0.45
  -8   1  -1    9.19    0.57
   9  -1   1   49.56    1.25
   9  -1   1   50.95    1.43
  -9  -1  -1   52.15    1.35
   9   1   1   51.96    1.17
   9   1   1   52.20    1.47
  -9   1  -1   51.63    1.33
 -10  -1  -1  112.66    2.41
  10  -1   1  112.59    2.25
  10  -1   1  114.31    2.57
  10   1   1  113.32    2.15
  10   1   1  114.13    2.60
 -10   1  -1  121.29    2.44
 -11  -1  -1    0.13    0.28
  11  -1   1    0.15    0.28
  11  -1   1    0.20    0.29
 -11   1  -1    0.78    0.32
  11   1   1    0.38    0.24
  11   1   1    0.23    0.34
  12  -1   1   -0.14    0.24
 -12  -1  -1    0.13    0.30
  12  -1   1    0.21    0.31
  12   1   1   -0.02    0.24
 -12   1  -1    0.34    0.34
  12   1   1   -0.15    0.33
  13  -1   1   11.25    0.70
  13  -1   1   10.29    0.77
 -13  -1  -1   10.57    0.74
 -13   1  -1   10.73    0.72
  13   1   1    9.86    0.61
  13   1   1   12.13    0.90
 -14  -1  -1    0.37    0.36
  14  -1   1    0.64    0.32
  14  -1   1    0.23    0.37
  14   1   1   -0.04    0.41
  14   1   1    0.22    0.30
 -14   1  -1    0.97    0.38
  15  -1   1    1.66    0.42
  15  -1   1    1.26    0.49
 -15  -1  -1    0.93    0.44
  15   1   1    2.21    0.60
 -15   1  -1    1.48    0.44
  16  -1   1    0.98    0.46
 -16  -1  -1    1.06    0.46
 -16   1  -1    1.63    0.48
  16   1   1    1.13    0.59
 -17  -1  -1    0.17    0.41
  17  -1   1    0.43    0.50
 -17   1  -1    0.54    0.41
  17   1   1   -0.68    0.40
  18  -1   1    3.29    0.70
 -18  -1  -1    2.43    0.60
  18   1   1    2.00    0.71
 -18   1  -1    3.15    0.61
 -19  -1  -1    0.62    0.48
  19  -1   1   -0.52    0.43
  19   1   1    0.07    0.53
 -19   1  -1    0.03    0.41
 -20  -1  -1    0.15    0.55
 -20   1  -1    0.48    0.48
 -21  -1  -1    3.65    0.76
 -21   1  -1    4.55    0.78
  21  -2  -1   -0.40    0.62
 -21  -2   1    0.36    0.54
 -21   2   1   -0.30    0.45
  21   2  -1   -0.61    0.69
  20  -2  -1    0.05    0.58
 -20  -2   1    0.31    0.56
 -20   2   1    1.43    0.59
  20   2  -1   -0.97    0.65
  19  -2  -1   -0.27    0.47
 -19  -2   1    0.10    0.47
 -19   2   1    0.24    0.42
  19   2  -1    0.59    0.66
  18  -2  -1    0.21    0.44
 -18  -2   1    0.00    0.45
  18   2  -1    0.06    0.55
 -18   2   1    0.45    0.40
  17  -2  -1   -0.62    0.44
 -17  -2   1   -0.50    0.33
 -17   2   1    0.85    0.45
  17   2  -1   -0.47    0.42
  16  -2  -1    1.11    0.51
 -16  -2   1    1.69    0.50
  16   2  -1    1.63    0.66
 -16   2   1    1.71    0.46
  15  -2  -1    0.89    0.44
 -15  -2   1    0.34    0.38
  15  -2  -1    0.03    0.31
  15   2  -1   -0.11    0.46
 -15   2   1    0.76    0.39
 -14  -2   1   17.86    0.97
  14  -2  -1   20.03    1.13
  14  -2  -1   20.21    0.89
 -14   2   1   18.59    0.90
  14   2  -1   19.32    1.20
  13  -2  -1   11.33    0.91
 -13  -2   1   11.53    0.77
  13  -2  -1   11.82    0.71
 -13   2   1   11.10    0.70
  13   2  -1   10.82    0.94
 -12  -2   1   18.68    0.89
  12  -2  -1   19.31    0.86
  12   2  -1   20.00    0.65
 -12   2   1   19.70    1.05
  12   2  -1   18.47    1.04
 -12   2   1   19.74    0.87
  11  -2  -1   -0.29    0.26
 -11  -2   1    0.04    0.27
  11   2  -1    0.26    0.35
  11   2  -1    0.02    0.18
 -11   2   1    0.08    0.25
 -11   2   1   -0.30    0.30
 -10  -2   1   12.74    0.67
  10  -2  -1   12.74    0.67
  10   2  -1   13.35    0.49
  10   2  -1   13.90    0.85
 -10   2   1   12.24    0.59
 -10   2   1   15.46    0.85
   9  -2  -1    4.51    0.45
  -9  -2   1    4.50    0.45
   9   2  -1    4.17    0.54
  -9   2   1    4.52    0.37
  -9   2   1    5.27    0.55
   9   2  -1    4.78    0.32
  -8  -2   1    0.57    0.24
   8  -2  -1    0.05    0.24
  -8   2   1    0.73    0.22
   8   2  -1    0.61    0.32
  -8   2   1    0.77    0.33
   8   2  -1    0.40    0.17
  -7  -2   1   25.37    0.81
   7  -2  -1   25.07    0.82
   7   2  -1   25.45    0.62
  -7   2   1   24.50    0.87
   7   2  -1   23.93    0.93
  -7   2   1   25.61    0.73
  -6  -2   1   15.10    0.57
   6  -2  -1   14.07    0.62
   6   2  -1   14.79    0.71
  -6   2   1   14.22    0.49
   6   2  -1   14.67    0.44
  -6   2   1   14.56    0.64
  -5  -2   1   36.33    0.89
   5  -2  -1   35.98    0.94
  -5   2   1   36.34    0.97
   5   2  -1   35.55    0.75
  -5   2   1   35.11    0.79
   5   2  -1   36.22    1.07
   4  -2  -1    0.51    0.21
  -4  -2   1    0.57    0.16
  -4  -2   1    0.67    0.15
   4   2  -1    0.51    0.24
  -4   2   1    0.76    0.21
  -4   2   1    0.66    0.14
   3  -2  -1   14.10    0.39
   3  -2  -1   13.03    0.51
  -3  -2   1   13.79    0.45
  -3  -2   1   13.35    0.41
  -3   2   1   13.37    0.33
   3   2  -1   14.32    0.58
  -3   2   1   14.02    0.51
  -2  -2   1  160.47    2.75
  -2  -2   1  158.45    2.67
   2  -2  -1  164.03    2.60
   2  -2  -1  165.32    2.80
   2   2  -1  180.50    2.96
  -2   2   1  158.77    2.86
  -2   2   1  163.40    2.58
  -1  -2   1  705.56   11.58
   1  -2  -1  712.00   10.97
  -1  -2   1  689.13   10.98
   1   2  -1  702.40   11.46
  -1   2   1  689.30   11.42
   0  -2   1   29.49    0.66
   0  -2  -1   28.96    0.75
   0  -2  -1   28.68    0.51
   0   2   1   29.37    0.54
   0   2   1   28.19    0.76
   0   2  -1   32.72    0.80
   0   2  -1   29.95    0.62
  -1  -2  -1   63.61    1.31
   1  -2   1   67.89    1.29
  -1  -2  -1   64.22    1.12
   1   2   1   63.75    1.33
  -1   2  -1   64.66    1.18
   1   2   1   66.22    1.15
  -1   2  -1   65.01    1.33
  -1   2  -1   65.36    1.18
  -2  -2  -1  347.18    5.44
   2  -2   1  348.42    5.41
  -2   2  -1  343.54    5.61
  -2   2  -1  341.65    5.45
   2   2   1  338.30    5.33
   2   2   1  339.16    5.66
  -3  -2  -1   14.69    0.45
   3  -2   1   13.40    0.53
   3   2   1   14.27    0.49
  -3   2  -1   14.66    0.45
  -3   2  -1   14.66    0.48
   3   2   1   14.60    0.59
  -4  -2  -1    9.92    0.41
   4  -2   1   10.90    0.51
   4   2   1   10.98    0.55
  -4   2  -1   10.85    0.45
  -4   2  -1   10.50    0.43
   4   2   1   10.05    0.44
   5  -2   1    9.34    0.50
  -5  -2  -1    8.35    0.42
  -5   2  -1    8.85    0.44
  -5   2  -1    7.36    0.40
   5   2   1    8.26    0.44
   5   2   1    8.91    0.52
   6  -2   1    0.58    0.29
  -6  -2  -1    0.28    0.22
  -6   2  -1    0.35    0.23
   6   2   1    1.14    0.33
  -6   2  -1    0.33    0.23
   6   2   1    0.65    0.21
  -7  -2  -1   11.20    0.54
   7  -2   1    9.49    0.59
  -7   2  -1   10.49    0.51
  -7   2  -1   10.07    0.54
   7   2   1   10.92    0.51
   7   2   1   11.31    0.64
   8  -2   1   10.16    0.60
  -8  -2  -1   11.01    0.56
   8   2   1   10.28    0.62
  -8   2  -1   10.41    0.60
  -8   2  -1    9.42    0.50
   8   2   1    9.16    0.47
   9  -2   1    6.57    0.54
  -9  -2  -1    7.21    0.51
   9   2   1    7.18    0.58
  -9   2  -1    7.18    0.52
  -9   2  -1    7.19    0.56
   9   2   1    6.44    0.43
  10  -2   1   20.77    0.86
 -10  -2  -1   20.08    0.83
 -10   2  -1   20.64    0.90
  10   2   1   20.65    0.72
 -10   2  -1   19.40    0.77
  10   2   1   19.71    0.93
  11  -2   1    0.12    0.29
 -11  -2  -1   -0.19    0.27
 -11   2  -1    0.45    0.32
 -11   2  -1   -0.27    0.33
  11   2   1    0.62    0.39
  11   2   1   -0.08    0.25
  12  -2   1    6.24    0.59
 -12  -2  -1    5.68    0.61
  12  -2   1    5.04    0.64
  12   2   1    7.38    0.80
 -12   2  -1    5.77    0.57
  12   2   1    5.93    0.51
  13  -2   1    0.13    0.34
 -13  -2  -1   -0.19    0.30
  13  -2   1    0.39    0.37
 -13   2  -1    0.10    0.30
  13   2   1    0.62    0.30
  13   2   1    0.07    0.39
  14  -2   1    0.03    0.33
  14  -2   1   -0.13    0.33
 -14  -2  -1   -0.25    0.33
 -14   2  -1    0.00    0.32
  14   2   1   -0.12    0.43
 -15  -2  -1    0.09    0.38
  15  -2   1    0.40    0.39
  15  -2   1   -0.33    0.32
 -15   2  -1    0.36    0.32
  15   2   1    0.66    0.49
  16  -2   1    1.13    0.53
 -16  -2  -1    0.70    0.48
  16  -2   1    1.41    0.44
 -16   2  -1    1.00    0.46
  16   2   1    0.67    0.54
  17  -2   1    3.87    0.70
 -17  -2  -1    4.22    0.66
 -17   2  -1    3.44    0.60
  17   2   1    3.85    0.77
 -18  -2  -1    3.83    0.75
  18  -2   1    3.81    0.74
  18   2   1    1.96    0.68
 -18   2  -1    3.22    0.59
 -19  -2  -1    2.67    0.65
  19  -2   1    1.05    0.98
 -19   2  -1    3.08    0.60
  19   2   1    2.41    0.76
 -20  -2  -1    0.21    0.50
 -20   2  -1    0.64    0.46
 -20  -3   1   -0.10    0.47
  20  -3  -1    0.03    0.40
  20   3  -1   -1.02    0.71
 -20   3   1   -0.03    0.50
  19  -3  -1    0.95    0.56
 -19  -3   1    0.47    0.54
 -19   3   1    1.23    0.50
  19   3  -1    0.53    0.67
 -18  -3   1   -0.04    0.45
  18  -3  -1    0.20    0.47
 -18   3   1   -0.05    0.38
  18   3  -1   -0.34    0.52
 -17  -3   1    0.21    0.43
  17  -3  -1    0.19    0.48
 -17   3   1    0.45    0.42
  17   3  -1   -0.64    0.52
  16  -3  -1    1.19    0.44
 -16  -3   1    1.57    0.51
  16  -3  -1    0.89    0.49
  16   3  -1    0.78    0.68
 -16   3   1    0.97    0.37
  15  -3  -1    0.17    0.39
 -15  -3   1    1.26    0.46
  15  -3  -1   -0.22    0.34
  15   3  -1    0.45    0.57
 -15   3   1    0.52    0.39
 -14  -3   1    2.06    0.48
  14  -3  -1    2.72    0.52
 -14   3   1    2.19    0.43
  14   3  -1    1.70    0.57
 -14   3   1    2.12    0.63
  13  -3  -1   30.97    1.16
 -13  -3   1   30.85    1.23
 -13   3   1   31.83    1.38
  13   3  -1   28.69    1.42
 -13   3   1   32.81    1.12
 -12  -3   1    0.28    0.33
  12  -3  -1    0.26    0.36
 -12   3   1   -0.10    0.27
 -12   3   1    0.23    0.40
  12   3  -1   -0.03    0.40
 -11  -3   1   31.93    1.15
  11  -3  -1   33.35    1.16
 -11   3   1   31.72    1.26
  11   3  -1   30.69    1.31
  11   3  -1   31.38    0.84
 -11   3   1   30.75    0.99
  10  -3  -1   28.87    1.05
 -10  -3   1   29.34    1.04
  10   3  -1   29.00    0.76
 -10   3   1   25.24    0.85
  10   3  -1   25.95    1.17
 -10   3   1   28.30    1.16
  -9  -3   1    5.74    0.49
   9  -3  -1    6.29    0.58
   9   3  -1    7.29    0.72
  -9   3   1    5.14    0.40
  -9   3   1    7.27    0.68
   9   3  -1    5.99    0.37
   8  -3  -1    6.09    0.55
  -8  -3   1    6.35    0.47
  -8   3   1    6.11    0.53
  -8   3   1    5.27    0.36
   8   3  -1    6.25    0.36
   8   3  -1    5.30    0.60
  -7  -3   1   43.06    1.14
   7  -3  -1   42.73    1.24
  -7   3   1   44.62    1.01
   7   3  -1   42.79    1.35
  -7   3   1   42.89    1.25
  -6  -3   1   32.69    0.92
  -6  -3   1   32.92    0.80
   6  -3  -1   32.12    1.00
   6   3  -1   33.96    1.13
  -6   3   1   33.25    1.01
  -6   3   1   32.53    0.78
  -5  -3   1    1.95    0.27
  -5  -3   1    2.01    0.25
   5  -3  -1    2.13    0.39
   5   3  -1    3.08    0.45
  -5   3   1    2.10    0.20
  -5   3   1    3.08    0.38
  -4  -3   1    6.24    0.35
   4  -3  -1    6.48    0.49
  -4  -3   1    6.98    0.39
  -4   3   1    6.06    0.44
  -4   3   1    6.83    0.25
   4   3  -1    7.61    0.57
   3  -3  -1   13.30    0.60
   3  -3  -1   13.40    0.35
  -3  -3   1   13.39    0.51
  -3  -3   1   13.18    0.47
   3   3  -1   12.96    0.66
  -3   3   1   13.12    0.30
  -3   3   1   13.07    0.57
   2  -3  -1   -0.51    0.17
  -2  -3   1   -0.17    0.13
  -2  -3   1    0.09    0.19
   2   3  -1    0.24    0.29
  -2   3   1   -0.21    0.20
   1  -3  -1  230.96    3.89
  -1  -3   1  227.60    3.77
  -1  -3   1  236.33    3.82
   1   3  -1  228.96    4.03
  -1   3   1  228.29    4.02
   0  -3  -1   -0.23    0.19
   0  -3   1    0.12    0.12
   0  -3  -1   -0.03    0.06
   0  -3   1    0.29    0.19
   0   3   1   -0.07    0.21
   0   3   1    0.06    0.08
   0   3  -1    0.23    0.25
  -1  -3  -1  132.35    2.44
   1  -3   1  136.14    2.46
  -1  -3  -1  133.83    2.21
   1   3   1  139.13    2.56
  -1   3  -1  132.10    2.50
  -1   3  -1  135.62    2.30
  -2  -3  -1    3.72    0.23
   2  -3   1    3.63    0.38
  -2  -3  -1    4.22    0.39
   2   3   1    4.75    0.45
  -2   3  -1    4.43    0.40
  -2   3  -1    3.71    0.27
  -3  -3  -1   10.83    0.51
  -3  -3  -1   11.23    0.40
   3  -3   1   11.64    0.60
  -3   3  -1   10.94    0.42
  -3   3  -1   10.70    0.51
   3   3   1   11.37    0.61
  -4  -3  -1    2.47    0.26
   4  -3   1    3.26    0.43
  -4   3  -1    2.57    0.27
   4   3   1    2.34    0.31
   4   3   1    3.67    0.45
  -4   3  -1    2.30    0.32
   5  -3   1    0.73    0.31
  -5  -3  -1    1.23    0.25
   5   3   1    1.56    0.39
  -5   3  -1    0.94    0.25
   5   3   1    1.79    0.30
  -5   3  -1    1.28    0.29
   6  -3   1   53.66    1.40
  -6  -3  -1   55.61    1.27
   6   3   1   51.52    1.45
  -6   3  -1   53.51    1.32
  -6   3  -1   51.08    1.19
   6   3   1   53.37    1.22
  -7  -3  -1  102.89    2.10
   7  -3   1  104.77    2.20
   7   3   1  103.23    2.33
  -7   3  -1  102.46    2.19
   7   3   1  104.84    2.00
  -7   3  -1  104.61    2.04
  -8  -3  -1    2.94    0.36
   8  -3   1    3.89    0.49
   8   3   1    4.11    0.39
   8   3   1    2.65    0.47
  -8   3  -1    3.13    0.43
  -8   3  -1    2.92    0.33
  -9  -3  -1   80.95    1.86
   9  -3   1   80.93    1.92
   9   3   1   78.71    2.04
  -9   3  -1   76.70    1.73
  -9   3  -1   79.92    1.93
   9   3   1   79.52    1.67
  10  -3   1   29.76    1.08
 -10  -3  -1   27.73    1.02
  10   3   1   29.52    0.92
 -10   3  -1   29.23    1.13
  10   3   1   28.81    1.20
 -10   3  -1   30.73    0.98
  11  -3   1    9.58    0.74
 -11  -3  -1    8.69    0.65
 -11   3  -1    9.90    0.64
  11   3   1    9.88    0.85
  11   3   1    8.77    0.58
 -11   3  -1    9.92    0.72
  12  -3   1   14.15    0.83
 -12  -3  -1   13.58    0.81
  12   3   1   15.41    1.04
 -12   3  -1   14.04    0.92
  12   3   1   13.31    0.67
 -12   3  -1   14.54    0.76
 -13  -3  -1   19.83    0.98
  13  -3   1   19.60    1.01
 -13   3  -1   21.14    0.91
  13   3   1   18.12    0.82
 -13   3  -1   19.04    1.07
  13   3   1   19.60    1.17
  14  -3   1    0.30    0.36
 -14  -3  -1   -0.22    0.34
  14  -3   1    0.31    0.32
  14   3   1    0.08    0.52
 -14   3  -1   -0.16    0.30
 -15  -3  -1    5.44    0.69
  15  -3   1    8.05    0.78
  15  -3   1    6.36    0.84
 -15   3  -1    6.66    0.70
  15   3   1    6.74    0.91
  16  -3   1    0.48    0.40
 -16  -3  -1    0.38    0.39
  16  -3   1    0.41    0.40
 -16   3  -1   -0.51    0.29
  16   3   1    0.24    0.56
  17  -3   1    1.21    0.48
  17  -3   1    2.87    0.66
 -17  -3  -1    2.63    0.59
 -17   3  -1    2.57    0.55
  17   3   1    1.94    0.77
  18  -3   1    6.92    0.93
 -18  -3  -1    7.75    0.91
 -18   3  -1    9.06    0.88
  18   3   1    6.31    1.02
 -19  -3  -1    2.02    0.60
  19   3   1    2.37    0.85
 -19   3  -1    2.88    0.61
 -20  -3  -1    1.69    0.69
 -20   3  -1    2.17    0.57
 -20  -4   1   -0.33    0.44
  20  -4  -1    0.21    0.56
  20   4  -1   -1.69    0.76
 -19  -4   1    1.11    0.60
  19  -4  -1    0.62    0.53
  19   4  -1   -0.20    0.77
 -19   4   1    0.88    0.43
  18  -4  -1    0.88    0.48
 -18  -4   1    1.28    0.57
  18   4  -1    0.07    0.62
 -18   4   1    1.07    0.45
  17  -4  -1    1.10    0.53
  17  -4  -1    1.47    0.80
 -17  -4   1   -0.04    0.41
 -17   4   1    0.42    0.39
  17   4  -1   -0.09    0.64
  16  -4  -1    0.57    0.39
 -16  -4   1    0.04    0.41
  16   4  -1   -0.33    0.62
 -16   4   1   -0.39    0.29
 -16   4   1   -0.68    0.43
  15  -4  -1    1.86    0.50
 -15  -4   1    2.26    0.53
 -15   4   1    2.10    0.63
 -15   4   1    2.09    0.42
  15   4  -1    2.23    0.71
  14  -4  -1    1.89    0.53
 -14  -4   1    1.36    0.46
 -14   4   1    2.31    0.43
  14   4  -1    1.24    0.62
 -14   4   1    2.22    0.60
 -13  -4   1    0.48    0.39
  13  -4  -1    1.75    0.50
 -13   4   1    0.76    0.44
 -13   4   1    0.51    0.27
  13   4  -1    0.07    0.52
 -12  -4   1    4.21    0.59
  12  -4  -1    4.84    0.66
  12   4  -1    5.13    0.84
 -12   4   1    4.37    0.48
 -12   4   1    3.44    0.63
 -11  -4   1   10.32    0.72
  11  -4  -1    9.96    0.80
  11   4  -1   10.90    1.02
 -11   4   1   11.04    0.82
 -11   4   1   10.15    0.57
 -10  -4   1    9.10    0.65
  10  -4  -1    9.10    0.70
 -10  -4   1   10.30    0.51
 -10   4   1    9.59    0.52
 -10   4   1    8.54    0.72
  10   4  -1    9.98    0.87
  -9  -4   1    5.92    0.42
  -9  -4   1    6.18    0.53
   9  -4  -1    6.80    0.66
   9   4  -1    7.84    0.82
  -9   4   1    5.78    0.62
  -9   4   1    6.38    0.41
  -8  -4   1    2.56    0.31
   8  -4  -1    1.86    0.44
  -8  -4   1    2.69    0.39
   8   4  -1    2.56    0.55
  -8   4   1    2.39    0.28
  -8   4   1    2.67    0.44
  -7  -4   1    6.80    0.43
   7  -4  -1    8.52    0.67
  -7  -4   1    6.98    0.47
  -7   4   1    6.55    0.34
   7   4  -1    8.41    0.78
  -7   4   1    5.84    0.56
   6  -4  -1    6.57    0.59
  -6  -4   1    7.06    0.44
  -6  -4   1    7.24    0.45
  -6   4   1    6.33    0.31
   6   4  -1    6.43    0.67
  -6   4   1    7.10    0.53
  -5  -4   1   57.49    1.31
   5  -4  -1   57.81    1.52
  -5  -4   1   57.90    1.32
  -5   4   1   56.52    1.07
  -5   4   1   58.16    1.48
   5   4  -1   56.82    1.58
  -4  -4   1   11.51    0.56
   4  -4  -1   10.88    0.64
  -4  -4   1   10.96    0.50
  -4   4   1   11.15    0.30
  -4   4   1    9.56    0.59
   4   4  -1   12.75    0.77
   3  -4  -1   93.25    2.04
  -3  -4   1   93.96    1.89
  -3  -4   1   93.86    1.81
  -3   4   1   93.71    1.50
  -3   4   1   95.25    2.05
   3   4  -1   89.51    2.08
  -3   4   1   92.75    1.48
  -2  -4   1    1.02    0.27
  -2  -4   1    0.68    0.19
   2  -4  -1    0.59    0.31
   2   4  -1    1.12    0.38
  -2   4   1    0.18    0.28
   1  -4  -1   -0.05    0.27
  -1  -4   1    0.18    0.15
  -1  -4   1    0.04    0.24
   1   4  -1    0.26    0.33
  -1   4   1    0.14    0.28
   0  -4  -1  214.75    3.56
   0  -4  -1  228.53    3.96
   0  -4   1  225.93    3.91
   0  -4   1  219.92    3.69
   0   4   1  230.46    4.12
   0   4   1  222.10    3.55
   0   4  -1  231.26    4.10
  -1  -4  -1   53.09    1.01
  -1  -4  -1   53.65    1.36
   1  -4   1   53.56    1.35
   1   4   1   52.84    1.39
  -1   4  -1   52.16    1.34
  -2  -4  -1    2.19    0.36
  -2  -4  -1    1.61    0.19
   2  -4   1    1.56    0.34
  -2   4  -1    1.26    0.33
  -2   4  -1    1.86    0.21
   2   4   1    1.89    0.42
  -3  -4  -1    0.86    0.18
   3  -4   1    0.63    0.32
  -3  -4  -1    0.81    0.26
  -3   4  -1    0.74    0.19
  -3   4  -1    0.30    0.31
   3   4   1    0.58    0.40
  -4  -4  -1    4.95    0.33
  -4  -4  -1    5.57    0.48
   4  -4   1    5.41    0.54
  -4   4  -1    5.28    0.49
  -4   4  -1    5.83    0.33
   4   4   1    4.66    0.56
   5  -4   1    0.07    0.29
  -5  -4  -1   -0.26    0.17
  -5  -4  -1    0.05    0.23
  -5   4  -1    0.24    0.23
  -5   4  -1   -0.01    0.18
   5   4   1   -0.20    0.39
  -6  -4  -1   -0.34    0.15
   6  -4   1    0.42    0.33
   6   4   1    0.78    0.45
  -6   4  -1    0.04    0.23
  -6   4  -1    0.06    0.18
   7  -4   1    3.80    0.51
  -7  -4  -1    3.44    0.37
  -7   4  -1    3.18    0.42
   7   4   1    3.96    0.60
  -7   4  -1    4.09    0.36
   7   4   1    3.37    0.38
  -8  -4  -1    9.42    0.55
   8  -4   1    8.49    0.66
   8   4   1    8.45    0.55
   8   4   1    8.73    0.76
  -8   4  -1    9.34    0.50
  -8   4  -1    9.14    0.64
   9  -4   1   10.29    0.78
  -9  -4  -1    9.45    0.60
  -9   4  -1   10.18    0.55
  -9   4  -1    9.87    0.71
   9   4   1    9.47    0.59
   9   4   1    9.20    0.80
 -10  -4  -1   13.03    0.76
  10  -4   1   12.78    0.82
  10   4   1   12.82    0.65
 -10   4  -1   13.48    0.66
  10   4   1   14.07    1.03
 -10   4  -1   13.53    0.84
  11  -4   1    1.45    0.46
 -11  -4  -1    2.06    0.46
  11   4   1    2.07    0.38
 -11   4  -1    1.54    0.43
  11   4   1    2.74    0.70
 -11   4  -1    2.38    0.39
 -12  -4  -1    4.51    0.58
  12  -4   1    5.04    0.71
  12   4   1    4.61    0.77
 -12   4  -1    5.68    0.70
  12   4   1    4.11    0.48
  13  -4   1    1.89    0.52
 -13  -4  -1    2.23    0.46
 -13   4  -1    2.64    0.61
  13   4   1    2.67    0.75
 -13   4  -1    1.61    0.38
  14  -4   1    1.30    0.49
 -14  -4  -1    1.79    0.47
 -14   4  -1    1.31    0.38
 -14   4  -1    1.05    0.50
  14   4   1    0.72    0.57
  15  -4   1   -0.56    0.39
 -15  -4  -1   -0.58    0.34
  15   4   1   -0.08    0.53
 -15   4  -1    0.30    0.42
 -15   4  -1    0.11    0.33
 -16  -4  -1   -0.23    0.43
  16  -4   1    0.21    0.44
  16  -4   1    0.63    0.46
  16   4   1    1.39    0.77
 -16   4  -1    0.52    0.37
  17  -4   1    3.47    0.63
  17  -4   1    1.75    0.53
 -17  -4  -1    3.87    0.74
  17   4   1    1.84    0.76
 -17   4  -1    2.99    0.50
  18  -4   1    0.73    0.48
 -18  -4  -1    1.67    0.63
 -18   4  -1    1.49    0.47
  18   4   1   -0.59    0.62
 -19  -4  -1    0.78    0.52
 -19   4  -1    0.77    0.44
  19   4   1   -1.64    0.70
  19  -5  -1    0.52    0.51
 -19  -5   1   -0.44    0.47
  19   5  -1   -0.56    0.88
  18  -5  -1    0.35    0.47
 -18  -5   1    1.04    0.58
  18   5  -1   -1.93    0.69
  17  -5  -1    0.06    0.48
 -17  -5   1    0.79    0.48
 -17   5   1    0.40    0.64
  17   5  -1   -1.57    0.64
  16  -5  -1    3.12    0.65
 -16  -5   1    4.10    0.71
 -16   5   1    3.40    0.81
  16   5  -1    5.46    1.07
  15  -5  -1   -0.23    0.47
 -15  -5   1    0.41    0.45
  15   5  -1    0.07    0.69
 -15   5   1    1.01    0.58
 -15   5   1    0.35    0.41
 -14  -5   1    0.10    0.36
  14  -5  -1   -0.12    0.47
 -14   5   1    0.10    0.49
 -14   5   1    0.97    0.31
  14   5  -1    0.50    0.72
  13  -5  -1    6.75    0.76
 -13  -5   1    8.56    0.81
  13   5  -1    6.40    0.94
 -13   5   1    7.17    0.56
 -13   5   1    6.24    0.85
  12  -5  -1    5.50    0.73
 -12  -5   1    4.33    0.59
 -12   5   1    5.46    0.74
 -12   5   1    5.10    0.49
  12   5  -1    4.11    0.80
 -11  -5   1    1.30    0.40
  11  -5  -1    0.55    0.48
 -11   5   1    1.04    0.48
  11   5  -1    1.90    0.72
 -11   5   1    1.41    0.30
 -10  -5   1   12.47    0.63
  10  -5  -1   14.22    0.96
 -10  -5   1   13.10    0.77
  10   5  -1   11.26    1.06
 -10   5   1   11.40    0.53
 -10   5   1   12.21    0.85
   9  -5  -1   21.72    1.07
  -9  -5   1   22.98    0.94
  -9  -5   1   22.26    0.81
  -9   5   1   19.69    1.00
  -9   5   1   22.78    0.70
   9   5  -1   21.11    1.18
  -8  -5   1   10.80    0.66
   8  -5  -1    9.70    0.76
  -8  -5   1   10.56    0.59
   8   5  -1   12.08    0.94
  -8   5   1   10.77    0.44
  -8   5   1   10.14    0.76
  -7  -5   1    0.27    0.24
   7  -5  -1    0.00    0.35
  -7  -5   1    0.07    0.26
  -7   5   1   -0.23    0.24
   7   5  -1    0.59    0.48
  -7   5   1    0.32    0.15
  -6  -5   1    8.50    0.57
   6  -5  -1    9.68    0.72
  -6  -5   1    9.43    0.54
   6   5  -1    8.53    0.80
  -6   5   1    9.52    0.65
  -6   5   1    8.97    0.32
   5  -5  -1    1.75    0.43
  -5  -5   1    1.23    0.32
  -5  -5   1    1.17    0.26
  -5   5   1    1.59    0.13
  -5   5   1    1.59    0.39
   5   5  -1    1.14    0.53
  -4  -5   1    6.80    0.51
   4  -5  -1    6.68    0.65
  -4  -5   1    5.93    0.40
   4   5  -1    7.61    0.69
  -4   5   1    6.31    0.16
  -4   5   1    6.06    0.58
   3  -5  -1   -0.18    0.35
  -3  -5   1    0.00    0.17
  -3  -5   1   -0.23    0.22
  -3   5   1   -0.09    0.28
   3   5  -1    0.55    0.39
  -2  -5   1    3.86    0.32
   2  -5  -1    4.46    0.54
  -2  -5   1    4.54    0.49
  -2   5   1    5.15    0.55
   2   5  -1    3.58    0.49
   1  -5  -1    4.18    0.53
  -1  -5   1    4.33    0.51
  -1  -5   1    4.60    0.33
  -1   5   1    4.11    0.51
   1   5  -1    4.82    0.58
   0  -5   1    1.46    0.21
   0  -5  -1    1.55    0.16
   0  -5   1    1.61    0.35
   0  -5  -1    1.67    0.39
   0   5  -1    1.96    0.44
   0   5   1    1.58    0.16
   0   5   1    2.09    0.42
   1  -5   1    2.27    0.42
  -1  -5  -1    1.87    0.20
  -1  -5  -1    2.59    0.43
   1   5   1    1.81    0.43
  -1   5  -1    2.56    0.21
  -1   5  -1    2.02    0.40
   2  -5   1   24.18    0.96
  -2  -5  -1   24.04    0.65
  -2  -5  -1   25.17    0.95
  -2   5  -1   24.79    0.61
   2   5   1   23.72    0.99
  -2   5  -1   25.03    0.94
  -3  -5  -1   12.54    0.70
   3  -5   1   12.93    0.80
  -3  -5  -1   11.95    0.47
   3   5   1   13.84    0.78
  -3   5  -1   12.29    0.41
  -3   5  -1   12.35    0.68
  -4  -5  -1    8.18    0.58
   4  -5   1    8.11    0.64
  -4  -5  -1    7.41    0.41
  -4   5  -1    6.86    0.35
   4   5   1    7.66    0.67
  -4   5  -1    7.37    0.60
  -5  -5  -1   -0.11    0.25
   5  -5   1    0.01    0.31
  -5  -5  -1    0.03    0.18
  -5   5  -1   -0.15    0.25
  -5   5  -1   -0.06    0.16
   5   5   1    0.43    0.41
   6  -5   1    0.33    0.37
  -6  -5  -1    0.22    0.19
  -6  -5  -1   -0.28    0.21
  -6   5  -1    0.23    0.31
   6   5   1   -0.27    0.38
  -6   5  -1    0.26    0.18
  -7  -5  -1    4.69    0.50
   7  -5   1    4.20    0.59
  -7  -5  -1    5.75    0.44
  -7   5  -1    4.60    0.37
   7   5   1    5.67    0.71
  -7   5  -1    4.80    0.55
  -8  -5  -1    0.81    0.32
   8  -5   1    0.27    0.39
  -8  -5  -1    0.68    0.28
  -8   5  -1    0.71    0.34
  -8   5  -1    0.39    0.23
   8   5   1    0.21    0.47
  -9  -5  -1    0.69    0.31
  -9  -5  -1    0.73    0.33
   9  -5   1    0.63    0.42
  -9   5  -1    0.94    0.26
  -9   5  -1    0.83    0.36
   9   5   1    1.33    0.56
 -10  -5  -1    4.27    0.53
 -10  -5  -1    4.78    0.52
  10  -5   1    4.73    0.71
 -10   5  -1    4.32    0.62
 -10   5  -1    5.80    0.49
  10   5   1    4.65    0.79
 -11  -5  -1    1.82    0.48
 -11  -5  -1    1.44    0.35
  11  -5   1    2.89    0.63
  11   5   1    2.00    0.65
 -11   5  -1    1.82    0.49
 -11   5  -1    1.80    0.34
  12  -5   1    6.95    0.83
 -12  -5  -1    6.07    0.66
 -12   5  -1    6.57    0.53
  12   5   1    5.19    0.88
 -12   5  -1    5.06    0.70
 -13  -5  -1    0.14    0.32
  13  -5   1    0.02    0.46
  13   5   1   -0.37    0.62
 -13   5  -1   -0.46    0.42
 -13   5  -1   -0.11    0.25
  14  -5   1    0.41    0.50
 -14  -5  -1    1.37    0.48
 -14   5  -1    0.18    0.48
 -14   5  -1    0.77    0.33
  14   5   1   -0.15    0.62
 -15  -5  -1    0.24    0.40
  15  -5   1    0.39    0.50
 -15   5  -1    0.61    0.60
  15   5   1   -0.80    0.67
 -15   5  -1    0.51    0.35
 -16  -5  -1    1.12    0.52
  16  -5   1    1.10    0.56
  16   5   1   -0.49    0.72
 -16   5  -1    1.61    0.50
 -16   5  -1    0.38    0.53
  17  -5   1   -0.14    0.46
 -17  -5  -1    0.06    0.42
  17   5   1   -1.53    0.63
  18  -5   1    0.15    0.55
 -18  -5  -1    1.08    0.56
  18   5   1   -0.11    0.81
 -19  -5  -1    3.21    0.71
  19   5   1    0.23    0.89
 -18  -6   1    1.50    0.64
 -18   6   1    0.54    0.65
  18   6  -1   -0.91    0.85
 -17  -6   1    2.47    0.64
  17  -6  -1    1.81    0.65
  17   6  -1    0.85    0.89
 -17   6   1    1.51    0.80
 -16  -6   1    0.89    0.48
  16  -6  -1    0.91    0.57
 -16   6   1    0.03    0.50
  16   6  -1   -0.29    0.69
  15  -6  -1   -0.05    0.53
 -15  -6   1    0.36    0.46
  15   6  -1    0.18    0.69
 -15   6   1    0.00    0.51
  14  -6  -1    0.46    0.56
 -14  -6   1    0.74    0.43
 -14   6   1   -0.19    0.42
  14   6  -1   -0.51    0.65
  13  -6  -1   -0.76    0.41
 -13  -6   1    0.12    0.38
 -13   6   1   -0.22    0.41
  13   6  -1   -0.44    0.67
 -12  -6   1    0.00    0.33
  12  -6  -1   -0.06    0.43
 -12   6   1    0.09    0.42
  12   6  -1   -0.29    0.56
 -11  -6   1    0.64    0.38
  11  -6  -1    0.05    0.50
  11   6  -1    1.35    0.65
 -11   6   1    0.11    0.42
 -10  -6   1    0.25    0.36
  10  -6  -1   -0.02    0.46
  10   6  -1   -0.29    0.55
 -10   6   1    0.54    0.42
   9  -6  -1   11.70    0.92
  -9  -6   1   12.60    0.74
  -9  -6   1   12.85    0.71
   9   6  -1   11.69    1.07
  -9   6   1   12.21    0.85
  -8  -6   1   45.97    1.32
  -8  -6   1   45.39    1.36
   8  -6  -1   43.59    1.57
  -8   6   1   46.10    1.55
   8   6  -1   45.99    1.70
  -7  -6   1    7.39    0.58
   7  -6  -1    6.59    0.77
  -7  -6   1    6.17    0.59
  -7   6   1    5.65    0.65
   7   6  -1    4.81    0.76
   6  -6  -1    7.64    0.79
  -6  -6   1    7.69    0.56
  -6  -6   1    7.63    0.60
  -6   6   1    7.84    0.75
   6   6  -1    7.40    0.81
  -5  -6   1    3.90    0.42
   5  -6  -1    3.84    0.59
  -5  -6   1    3.74    0.50
   5   6  -1    4.86    0.70
  -5   6   1    4.84    0.60
  -4  -6   1    8.50    0.51
  -4  -6   1    8.02    0.62
   4  -6  -1    7.89    0.75
   4   6  -1    7.90    0.80
  -4   6   1    9.13    0.68
   3  -6  -1    0.82    0.42
  -3  -6   1    0.66    0.36
  -3  -6   1    0.94    0.24
   3   6  -1    1.39    0.46
  -3   6   1    0.47    0.37
  -2  -6   1   13.93    0.76
   2  -6  -1   12.68    0.80
  -2  -6   1   12.75    0.54
   2   6  -1   11.70    0.82
  -2   6   1   11.72    0.75
  -1  -6   1   -0.11    0.29
   1  -6  -1    0.19    0.34
  -1  -6   1   -0.14    0.17
  -1   6   1   -0.06    0.32
   1   6  -1    0.33    0.38
   0  -6  -1   12.54    0.79
   0  -6   1   12.23    0.45
   0  -6   1   11.95    0.73
   0  -6  -1   12.08    0.34
   0   6   1   11.60    0.33
   0   6   1   11.24    0.75
   0   6  -1   11.69    0.79
  -1  -6  -1    5.25    0.61
  -1  -6  -1    5.39    0.31
   1  -6   1    5.09    0.59
   1   6   1    6.55    0.67
  -1   6  -1    5.98    0.66
  -1   6  -1    5.65    0.29
   2  -6   1    0.17    0.32
  -2  -6  -1    0.09    0.16
  -2  -6  -1    0.32    0.32
  -2   6  -1   -0.02    0.14
  -2   6  -1    0.37    0.35
   2   6   1    0.02    0.39
   3  -6   1   30.80    1.20
  -3  -6  -1   29.17    0.81
  -3  -6  -1   29.75    1.12
   3   6   1   31.65    1.23
  -3   6  -1   29.18    0.66
  -3   6  -1   30.46    1.14
  -4  -6  -1   33.03    0.92
   4  -6   1   33.57    1.27
  -4  -6  -1   31.34    1.19
   4   6   1   33.20    1.29
  -4   6  -1   32.77    0.72
  -4   6  -1   31.53    1.18
  -5  -6  -1    5.91    0.62
   5  -6   1    5.95    0.69
  -5  -6  -1    5.49    0.42
  -5   6  -1    5.38    0.31
   5   6   1    5.57    0.73
  -5   6  -1    5.43    0.63
  -6  -6  -1    6.12    0.63
   6  -6   1    5.36    0.69
  -6  -6  -1    5.75    0.50
  -6   6  -1    6.55    0.66
  -6   6  -1    5.75    0.34
   6   6   1    7.84    0.83
  -7  -6  -1    3.52    0.51
   7  -6   1    2.63    0.56
  -7  -6  -1    2.98    0.40
  -7   6  -1    3.45    0.31
   7   6   1    4.97    0.79
  -7   6  -1    3.54    0.53
  -8  -6  -1    2.54    0.46
  -8  -6  -1    1.57    0.36
   8  -6   1    1.49    0.57
   8   6   1    1.53    0.60
  -8   6  -1    2.01    0.27
  -8   6  -1    1.23    0.42
  -9  -6  -1    0.39    0.34
  -9  -6  -1    0.32    0.33
   9  -6   1    0.19    0.47
   9   6   1   -0.28    0.59
  -9   6  -1    0.17    0.25
  -9   6  -1   -0.37    0.32
  10  -6   1   12.41    0.97
 -10  -6  -1   11.84    0.73
 -10  -6  -1   12.17    0.74
  10   6   1   11.31    1.07
 -10   6  -1   12.58    0.92
 -11  -6  -1    0.49    0.33
  11  -6   1    1.12    0.57
 -11   6  -1    0.34    0.40
  11   6   1   -0.14    0.59
  12  -6   1    0.80    0.57
 -12  -6  -1    0.74    0.42
 -12   6  -1    1.01    0.48
  12   6   1    1.02    0.63
 -13  -6  -1   -0.42    0.29
  13  -6   1   -0.26    0.51
 -13   6  -1    0.21    0.47
  13   6   1   -0.02    0.65
 -14  -6  -1    0.84    0.43
  14  -6   1    0.34    0.49
  14   6   1   -0.29    0.66
 -14   6  -1    0.34    0.51
 -15  -6  -1    0.51    0.40
  15  -6   1    0.37    0.47
 -15   6  -1   -0.51    0.44
  15   6   1   -0.61    0.60
 -16  -6  -1    0.77    0.48
  16  -6   1    0.50    0.53
 -16   6  -1   -0.73    0.50
  16   6   1   -1.03    0.67
  17  -6   1   -0.42    0.46
 -17  -6  -1    0.49    0.53
 -17   6  -1    0.10    0.60
  17   6   1   -0.50    0.70
  18  -6   1    1.49    0.67
 -18  -6  -1    1.53    0.58
  18   6   1    0.76    0.94
  17  -7  -1    1.12    0.69
 -17  -7   1    1.99    0.62
 -17   7   1    1.49    0.81
  17   7  -1    1.18    0.92
  16  -7  -1   -0.03    0.53
 -16  -7   1    0.30    0.49
  16   7  -1   -0.29    0.73
 -16   7   1    0.50    0.57
 -15  -7   1    3.76    0.71
  15  -7  -1    3.98    0.79
 -15   7   1    3.54    0.76
  15   7  -1    3.00    1.01
 -14  -7   1    1.00    0.50
  14  -7  -1    0.82    0.57
 -14   7   1    1.07    0.59
  14   7  -1    1.02    0.80
 -13  -7   1    3.17    0.61
  13  -7  -1    0.05    0.53
 -13   7   1    2.86    0.68
  13   7  -1    1.87    0.80
 -12  -7   1    0.09    0.35
  12  -7  -1   -0.34    0.44
 -12   7   1    0.13    0.43
  12   7  -1    0.07    0.61
  11  -7  -1    2.00    0.60
 -11  -7   1    3.05    0.53
 -11   7   1    2.59    0.65
  11   7  -1    3.85    0.86
 -10  -7   1    3.24    0.55
  10  -7  -1    3.47    0.70
  10   7  -1    3.30    0.79
 -10   7   1    3.26    0.64
  -9  -7   1    0.74    0.38
   9  -7  -1    1.25    0.60
  -9  -7   1    1.12    0.38
   9   7  -1    1.16    0.65
  -9   7   1    0.61    0.43
  -8  -7   1    8.55    0.68
   8  -7  -1    9.86    0.97
  -8  -7   1    8.36    0.71
  -8   7   1    9.21    0.88
   8   7  -1   10.94    1.05
  -7  -7   1    2.71    0.45
   7  -7  -1    2.23    0.59
  -7  -7   1    2.10    0.46
  -7   7   1    2.22    0.55
   7   7  -1    2.22    0.68
  -6  -7   1    4.69    0.58
  -6  -7   1    5.10    0.54
   6  -7  -1    6.70    0.85
  -6   7   1    5.96    0.74
   6   7  -1    5.92    0.82
   5  -7  -1    4.21    0.65
  -5  -7   1    5.96    0.54
  -5  -7   1    5.70    0.64
   5   7  -1    5.79    0.79
  -5   7   1    5.87    0.72
   4  -7  -1    6.12    0.76
  -4  -7   1    6.02    0.66
  -4  -7   1    5.86    0.51
   4   7  -1    6.49    0.81
  -4   7   1    6.24    0.76
  -3  -7   1   17.12    0.70
   3  -7  -1   16.59    1.02
  -3  -7   1   17.53    0.95
   3   7  -1   17.37    1.05
  -3   7   1   16.12    0.95
  -2  -7   1    5.86    0.68
   2  -7  -1    4.95    0.66
  -2  -7   1    5.91    0.45
  -2   7   1    6.47    0.72
   2   7  -1    6.84    0.78
  -1  -7   1   24.62    1.09
  -1  -7   1   25.28    0.75
   1  -7  -1   25.46    1.17
   1   7  -1   24.45    1.17
  -1   7   1   24.36    1.15
   0  -7  -1   12.40    0.88
   0  -7   1   12.35    0.46
   0  -7   1   13.15    0.88
   0   7   1   11.75    0.85
   0   7  -1   11.39    0.87
  -1  -7  -1    4.65    0.66
   1  -7   1    3.82    0.64
  -1  -7  -1    4.65    0.30
   1   7   1    3.94    0.63
  -1   7  -1    4.23    0.64
   2  -7   1   -0.17    0.35
  -2  -7  -1    0.42    0.39
  -2  -7  -1    0.05    0.18
   2   7   1   -0.34    0.40
  -2   7  -1   -0.13    0.38
  -3  -7  -1   21.23    1.04
   3  -7   1   21.38    1.11
  -3  -7  -1   22.46    0.74
  -3   7  -1   22.08    1.08
   3   7   1   21.21    1.15
  -4  -7  -1   10.62    0.55
  -4  -7  -1    9.78    0.76
   4  -7   1    8.60    0.83
   4   7   1   11.01    1.01
  -4   7  -1    9.86    0.84
  -5  -7  -1   43.30    1.50
   5  -7   1   44.99    1.62
  -5  -7  -1   45.50    1.22
  -5   7  -1   45.88    1.55
   5   7   1   42.76    1.63
  -6  -7  -1    0.22    0.32
  -6  -7  -1   -0.06    0.26
   6  -7   1    0.31    0.49
  -6   7  -1    0.42    0.42
   6   7   1    0.05    0.50
  -7  -7  -1   22.65    1.05
   7  -7   1   22.55    1.23
  -7  -7  -1   22.80    0.93
  -7   7  -1   22.86    1.11
   7   7   1   23.91    1.30
  -8  -7  -1    1.74    0.45
   8  -7   1    1.46    0.56
  -8  -7  -1    2.15    0.40
   8   7   1    1.51    0.64
  -8   7  -1    1.98    0.53
   9  -7   1    8.46    0.93
  -9  -7  -1    8.58    0.70
  -9  -7  -1    8.87    0.68
  -9   7  -1   10.39    0.89
   9   7   1   10.33    1.06
 -10  -7  -1    0.53    0.41
 -10  -7  -1    0.31    0.29
  10  -7   1   -0.07    0.49
  10   7   1    0.12    0.59
 -10   7  -1    0.92    0.45
  11  -7   1    1.49    0.68
 -11  -7  -1    2.35    0.49
  11   7   1    1.80    0.67
 -11   7  -1    1.83    0.52
 -12  -7  -1    1.85    0.49
  12  -7   1    1.51    0.61
  12   7   1    1.62    0.72
 -12   7  -1    1.47    0.58
  13  -7   1    1.72    0.72
 -13  -7  -1    1.38    0.47
  13   7   1    0.93    0.69
 -13   7  -1    0.44    0.54
 -14  -7  -1    0.43    0.39
  14  -7   1    0.10    0.52
 -14   7  -1    0.62    0.51
  14   7   1   -1.10    0.70
 -15  -7  -1    2.00    0.59
  15  -7   1    1.33    0.69
 -15   7  -1    1.96    0.68
  15   7   1    1.44    0.79
 -16  -7  -1    2.24    0.64
  16  -7   1    2.96    0.82
 -16   7  -1    2.34    0.76
  16   7   1    1.30    0.95
  17  -7   1    0.03    0.60
 -17  -7  -1    1.11    0.58
 -17   7  -1    0.60    0.71
  17   7   1   -0.42    0.86
  16  -8  -1    2.75    0.72
 -16  -8   1    2.27    0.62
 -16   8   1    1.51    0.71
  16   8  -1    0.05    0.88
 -15  -8   1    0.54    0.51
  15  -8  -1    0.06    0.64
  15   8  -1   -0.29    0.77
 -15   8   1    0.73    0.61
 -14  -8   1    0.99    0.46
  14  -8  -1    0.32    0.69
  14   8  -1    1.07    0.81
 -14   8   1    0.55    0.65
  13  -8  -1    0.75    0.62
 -13  -8   1    0.75    0.48
 -13   8   1    0.56    0.59
  13   8  -1    0.54    0.70
  12  -8  -1    1.04    0.59
 -12  -8   1    2.82    0.58
  12   8  -1    2.20    0.78
 -12   8   1    2.14    0.67
 -11  -8   1    0.95    0.42
  11  -8  -1    0.64    0.65
  11   8  -1    1.05    0.75
 -11   8   1    1.56    0.57
 -10  -8   1   -0.08    0.34
  10  -8  -1   -0.11    0.51
  10   8  -1   -0.09    0.62
 -10   8   1    0.30    0.44
  -9  -8   1    5.29    0.64
   9  -8  -1    4.47    0.79
   9   8  -1    4.61    0.93
  -9   8   1    4.57    0.76
  -8  -8   1   12.02    0.80
   8  -8  -1   14.58    1.24
  -8  -8   1   12.24    0.82
  -8   8   1   12.41    0.96
   8   8  -1   11.48    1.15
  -7  -8   1    5.11    0.59
  -7  -8   1    5.02    0.64
   7  -8  -1    4.94    0.85
   7   8  -1    4.91    0.90
  -7   8   1    5.38    0.74
   6  -8  -1    0.53    0.51
  -6  -8   1    0.46    0.38
  -6  -8   1   -0.05    0.29
   6   8  -1   -0.05    0.54
  -6   8   1    0.19    0.41
  -5  -8   1    0.31    0.30
  -5  -8   1    0.72    0.40
   5  -8  -1    0.17    0.48
  -5   8   1    0.41    0.47
   5   8  -1   -0.24    0.54
  -4  -8   1    0.31    0.29
   4  -8  -1   -0.73    0.45
  -4  -8   1    0.16    0.39
  -4   8   1    0.78    0.46
   4   8  -1   -0.15    0.49
  -3  -8   1    0.70    0.47
   3  -8  -1    0.97    0.50
  -3   8   1    0.65    0.46
   3   8  -1    1.20    0.62
  -2  -8   1   17.78    1.03
   2  -8  -1   17.83    1.11
   2   8  -1   16.93    1.10
  -2   8   1   18.53    1.08
   1  -8  -1    0.32    0.52
  -1  -8   1   -0.55    0.38
   1   8  -1   -0.16    0.44
  -1   8   1    0.30    0.46
   0  -8  -1    4.77    0.71
   0  -8   1    4.85    0.74
   0   8   1    5.20    0.74
   0   8  -1    4.77    0.73
   1  -8   1    7.13    0.83
  -1  -8  -1    6.32    0.78
   1   8   1    6.67    0.82
  -1   8  -1    6.32    0.81
   2  -8   1    0.28    0.45
  -2  -8  -1    1.02    0.51
  -2   8  -1    0.84    0.49
   2   8   1   -0.11    0.46
  -3  -8  -1   12.29    0.96
   3  -8   1   12.53    1.02
   3   8   1   11.75    0.99
  -3   8  -1   13.28    0.94
   4  -8   1    9.31    0.97
  -4  -8  -1    9.51    0.90
  -4   8  -1    8.91    0.92
   4   8   1    7.13    0.89
  -5  -8  -1    5.86    0.74
  -5  -8  -1    5.95    0.65
   5  -8   1    4.74    0.76
  -5   8  -1    4.63    0.70
   5   8   1    6.35    0.87
   6  -8   1   -0.55    0.46
  -6  -8  -1    0.36    0.29
  -6  -8  -1   -0.08    0.42
  -6   8  -1    0.17    0.39
   6   8   1    0.44    0.58
   7  -8   1    4.11    0.79
  -7  -8  -1    4.16    0.66
  -7  -8  -1    4.24    0.50
   7   8   1    3.37    0.77
  -7   8  -1    4.30    0.68
  -8  -8  -1   14.34    0.80
  -8  -8  -1   14.55    0.97
   8  -8   1   15.69    1.17
  -8   8  -1   12.20    0.92
   8   8   1   14.68    1.12
  -9  -8  -1   10.86    0.87
  -9  -8  -1   12.42    0.79
   9  -8   1   11.42    1.11
  -9   8  -1   12.90    0.95
   9   8   1   13.65    1.16
  10  -8   1    0.93    0.66
 -10  -8  -1    1.26    0.42
  10   8   1    2.29    0.83
 -10   8  -1    0.48    0.48
 -11  -8  -1    0.93    0.42
  11  -8   1    0.35    0.62
 -11   8  -1    0.99    0.57
  11   8   1    1.31    0.77
 -12  -8  -1    0.08    0.37
  12  -8   1   -0.35    0.57
  12   8   1    0.02    0.68
 -12   8  -1   -0.41    0.37
 -13  -8  -1    2.98    0.59
  13  -8   1    2.51    0.77
  13   8   1    2.37    0.82
 -13   8  -1    2.12    0.70
 -14  -8  -1    7.86    0.86
  14  -8   1    7.75    1.11
  14   8   1    7.86    1.15
 -14   8  -1    6.22    0.92
 -15  -8  -1    1.43    0.56
  15  -8   1    0.41    0.75
  15   8   1    0.78    0.88
 -15   8  -1    1.20    0.62
  16  -8   1    2.42    0.82
 -16  -8  -1    3.63    0.73
  16   8   1    1.18    0.88
 -16   8  -1    3.01    0.81
  14  -9  -1   -0.02    0.57
 -14  -9   1   -0.01    0.43
 -14   9   1    0.00    0.59
  14   9  -1    0.00    0.76
 -13  -9   1    0.53    0.50
  13  -9  -1   -0.50    0.64
  13   9  -1    0.25    0.73
 -13   9   1    0.15    0.55
 -12  -9   1    0.91    0.49
  12  -9  -1    2.20    0.81
 -12   9   1    0.87    0.56
  12   9  -1    2.90    0.95
  11  -9  -1    1.27    0.71
 -11   9   1    0.94    0.52
  11   9  -1    1.63    0.79
  10  -9  -1   -0.10    0.59
  10   9  -1   -0.22    0.65
 -10   9   1    0.84    0.55
   9  -9  -1   -0.53    0.53
  -9   9   1   -0.47    0.43
   9   9  -1    0.10    0.71
   8  -9  -1    0.67    0.60
   8   9  -1    0.57    0.69
  -8   9   1    0.10    0.45
  -7  -9   1   -0.20    0.37
   7  -9  -1   -0.30    0.59
  -7   9   1    0.09    0.46
   7   9  -1    0.08    0.61
  -6  -9   1   -0.10    0.40
   6  -9  -1    0.38    0.52
   6   9  -1   -0.23    0.57
  -6   9   1   -0.68    0.36
  -5  -9   1   -0.05    0.44
   5  -9  -1    0.68    0.58
   5   9  -1    0.08    0.56
  -5   9   1   -0.21    0.42
  -4  -9   1    1.76    0.60
   4  -9  -1    1.75    0.64
  -4   9   1    1.84    0.58
   4   9  -1    1.13    0.59
   3  -9  -1   13.52    1.10
  -3  -9   1   14.05    1.05
   3   9  -1   11.83    1.04
  -3   9   1   14.70    1.11
  -2  -9   1    5.82    0.78
   2  -9  -1    5.31    0.79
  -2   9   1    6.43    0.82
   2   9  -1    4.37    0.80
   1  -9  -1    0.26    0.52
  -1  -9   1    0.16    0.48
  -1   9   1    0.13    0.46
   1   9  -1    0.38    0.54
   0  -9  -1    0.40    0.54
   0  -9   1    0.08    0.49
   0   9  -1    0.21    0.48
   0   9   1    0.35    0.53
   1  -9   1    3.09    0.68
  -1  -9  -1    2.47    0.70
   1   9   1    1.91    0.64
  -1   9  -1    4.12    0.70
  -2  -9  -1   19.88    1.22
   2  -9   1   17.13    1.24
   2   9   1   19.41    1.21
  -2   9  -1   19.37    1.18
  -3  -9  -1    0.01    0.46
   3  -9   1   -0.14    0.60
   3   9   1    0.53    0.63
  -3   9  -1    0.34    0.46
  -4  -9  -1    2.22    0.59
   4  -9   1    1.78    0.67
  -4   9  -1    2.43    0.60
   4   9   1    1.80    0.65
  -5  -9  -1   -0.35    0.40
   5  -9   1   -0.62    0.47
  -5   9  -1    0.25    0.48
   5   9   1    0.66    0.56
  -6  -9  -1   10.98    0.98
   6  -9   1   12.02    1.16
  -6   9  -1   10.00    1.00
   6   9   1   11.33    1.16
   7  -9   1    0.01    0.57
  -7  -9  -1    0.23    0.44
  -7   9  -1    0.22    0.43
   7   9   1    0.98    0.65
   8  -9   1    0.02    0.57
  -8  -9  -1    0.18    0.43
  -8   9  -1    0.73    0.53
   8   9   1    0.95    0.66
   9  -9   1    0.75    0.61
  -9   9  -1    0.92    0.50
   9   9   1    0.88    0.68
  10  -9   1    1.89    0.83
  10   9   1    1.13    0.74
 -10   9  -1    2.62    0.66
  11  -9   1    3.35    0.91
  11   9   1    1.74    0.75
 -11   9  -1    1.41    0.64
  12  -9   1    0.95    0.70
 -12   9  -1    1.16    0.62
  12   9   1    1.27    0.76
  13  -9   1   -0.48    0.63
  13   9   1    0.48    0.73
 -13   9  -1    1.36    0.63
  14  -9   1    0.85    0.80
  14   9   1    1.16    0.81
 -14   9  -1    0.99    0.56
  12 -10  -1   -0.14    0.73
 -12  10   1    0.04    0.50
  12  10  -1   -0.52    0.78
  11 -10  -1    0.13    0.78
  11  10  -1    1.51    0.85
 -11  10   1    0.51    0.57
  10 -10  -1    0.88    0.78
 -10  10   1    1.27    0.67
  10  10  -1   -0.04    0.73
   9 -10  -1    1.01    0.72
  -9  10   1    1.56    0.62
   9  10  -1    1.06    0.78
   8 -10  -1   -1.17    0.60
   8  10  -1    0.84    0.69
  -8  10   1    0.23    0.49
   7 -10  -1    0.91    0.67
  -7  10   1    1.49    0.58
   7  10  -1    0.67    0.74
   6 -10  -1    0.17    0.62
  -6 -10   1    0.51    0.50
  -6  10   1    0.81    0.53
   6  10  -1   -0.51    0.54
  -5 -10   1    4.73    0.76
   5 -10  -1    5.43    0.95
  -5  10   1    5.50    0.84
   5  10  -1    4.80    0.88
   4 -10  -1    2.09    0.71
  -4 -10   1    3.47    0.73
  -4  10   1    2.17    0.65
   4  10  -1    2.84    0.76
  -3 -10   1    5.34    0.82
   3 -10  -1    6.37    0.96
   3  10  -1    7.49    0.99
  -3  10   1    6.47    0.89
  -2 -10   1    1.41    0.62
   2 -10  -1    0.32    0.57
  -2  10   1    0.90    0.55
   2  10  -1    0.52    0.58
  -1 -10   1    1.29    0.60
   1 -10  -1    1.81    0.66
   1  10  -1    1.75    0.70
  -1  10   1    2.11    0.64
   0 -10  -1    0.60    0.58
   0 -10   1    0.66    0.62
   0  10   1   -0.16    0.49
   0  10  -1   -0.14    0.49
   1 -10   1    0.86    0.66
  -1 -10  -1    0.77    0.60
  -1  10  -1    1.39    0.59
   1  10   1    0.72    0.58
  -2 -10  -1    2.99    0.68
   2 -10   1    3.79    0.77
   2  10   1    3.92    0.77
  -2  10  -1    5.08    0.87
  -3 -10  -1   -0.52    0.47
   3 -10   1    0.17    0.62
   3  10   1    0.46    0.55
  -3  10  -1   -0.08    0.46
   4 -10   1    5.33    0.92
  -4 -10  -1    4.53    0.80
   4  10   1    4.93    0.83
  -4  10  -1    5.75    0.87
   5 -10   1    0.59    0.65
  -5 -10  -1    0.42    0.54
  -5  10  -1    0.99    0.56
   5  10   1    1.74    0.71
   6 -10   1   -0.19    0.61
  -6 -10  -1    0.05    0.48
  -6  10  -1    0.35    0.49
   6  10   1    0.14    0.56
  -7 -10  -1    2.26    0.61
   7 -10   1    2.36    0.82
   7  10   1    4.01    0.84
  -7  10  -1    2.45    0.64
   8 -10   1    0.98    0.79
  -8  10  -1    1.07    0.59
   8  10   1    1.27    0.71
   9 -10   1    1.45    0.75
  -9  10  -1    1.68    0.66
   9  10   1    0.73    0.69
  10 -10   1    4.62    1.04
  10  10   1    4.21    0.95
 -10  10  -1    3.89    0.81
  11 -10   1   -0.15    0.70
  11  10   1    0.39    0.68
 -11  10  -1    0.99    0.64
  12 -10   1    0.93    0.81
  12  10   1    3.47    0.95
 -12  10  -1    2.72    0.77
  10 -11  -1    0.79    0.85
   9 -11  -1   -0.44    0.75
   9  11  -1   -0.32    0.78
  -9  11   1    0.12    0.60
   8 -11  -1    1.19    0.77
  -8  11   1    2.18    0.75
   8  11  -1    1.72    0.75
   7 -11  -1   -0.04    0.72
   7  11  -1    0.70    0.65
  -7  11   1   -0.02    0.52
   6 -11  -1    2.06    0.80
  -6 -11   1    1.54    0.94
   6  11  -1    2.04    0.74
  -6  11   1    3.07    0.75
   5 -11  -1    0.42    0.69
  -5 -11   1    0.20    0.53
  -5  11   1    0.70    0.55
   5  11  -1    0.66    0.59
   4 -11  -1    2.47    0.82
  -4 -11   1    1.52    0.63
  -4  11   1    3.18    0.75
   4  11  -1    2.09    0.69
  -3 -11   1    1.75    0.67
   3 -11  -1    1.80    0.83
   3  11  -1    1.90    0.76
  -3  11   1    2.70    0.70
  -2 -11   1    1.64    0.72
   2 -11  -1    2.03    0.74
   2  11  -1    2.16    0.68
  -2  11   1    2.23    0.69
  -1 -11   1   -0.17    0.63
   1 -11  -1    0.74    0.67
   1  11  -1    0.71    0.63
  -1  11   1   -0.25    0.44
   0 -11   1    6.03    0.96
   0 -11  -1    4.96    0.96
   0  11  -1    6.09    0.92
   0  11   1    5.77    0.90
   1 -11   1   -0.14    0.67
  -1 -11  -1    0.34    0.61
   1  11   1    0.90    0.58
  -1  11  -1    0.18    0.58
  -2 -11  -1    6.49    0.96
   2 -11   1    7.38    1.10
   2  11   1    8.34    1.06
  -2  11  -1    6.08    0.90
   3 -11   1    0.87    0.63
  -3 -11  -1    0.70    0.60
   3  11   1    1.33    0.65
  -3  11  -1    0.70    0.57
   4 -11   1    0.87    0.84
  -4 -11  -1    0.35    0.63
  -4  11  -1    1.01    0.57
   4  11   1    2.19    0.68
   5 -11   1    0.69    0.67
  -5 -11  -1    0.04    0.61
  -5  11  -1   -0.38    0.53
   5  11   1    1.58    0.71
   6 -11   1   -0.54    0.63
  -6 -11  -1   -0.19    0.51
  -6  11  -1   -0.04    0.51
   6  11   1   -0.02    0.55
   7 -11   1   -1.16    0.64
  -7  11  -1    0.10    0.50
   7  11   1   -0.11    0.67
   8 -11   1   -0.10    0.80
  -8  11  -1    0.20    0.54
   8  11   1    0.13    0.65
   9 -11   1   -0.52    0.64
  -9  11  -1    1.07    0.58
   9  11   1    0.20    0.71
   5 -12  -1    2.98    0.95
  -5  12   1    2.89    0.76
   5  12  -1    2.49    0.85
  -4 -12   1   -0.64    0.61
   4 -12  -1   -0.65    0.72
   4  12  -1    0.89    0.66
  -4  12   1    1.70    0.72
   3 -12  -1   -0.60    0.69
  -3 -12   1    1.24    0.67
   3  12  -1    1.58    0.68
  -3  12   1   -0.16    0.55
  -2 -12   1   -0.43    0.58
   2 -12  -1   -1.23    0.65
  -2  12   1    1.15    0.63
   2  12  -1    0.53    0.60
   1 -12  -1   -1.03    0.72
  -1 -12   1   -0.10    0.70
  -1  12   1    0.47    0.59
   1  12  -1    0.29    0.67
   0 -12  -1    0.82    0.74
   0 -12   1    1.61    0.75
   0  12  -1    2.29    0.81
   0  12   1    1.97    0.73
  -1 -12  -1    0.07    0.64
   1 -12   1   -0.17    0.66
   1  12   1    0.56    0.59
  -1  12  -1    0.81    0.62
  -2 -12  -1    0.41    0.71
   2 -12   1   -0.17    0.72
   2  12   1    0.85    0.64
  -2  12  -1    0.61    0.60
  -3 -12  -1    2.22    0.75
   3 -12   1    2.78    1.05
   3  12   1    4.29    0.96
  -3  12  -1    3.72    0.83
  -4 -12  -1    0.35    0.62
   4 -12   1   -0.19    0.68
   4  12   1    0.28    0.57
  -4  12  -1    0.85    0.57
  -5 -12  -1    5.91    0.95
   5 -12   1    4.50    1.01
  -5  12  -1    5.78    0.92
   5  12   1    5.36    0.95
 -21   0   2    0.78    0.58
  21   0  -2   -0.74    0.52
 -20   0   2    2.97    0.66
  20   0  -2    1.98    0.82
 -19   0   2   -0.18    0.48
  19   0  -2    0.13    0.61
 -18   0   2    1.81    0.61
  18   0  -2    2.54    0.71
 -17   0   2    0.07    0.42
  17   0  -2    0.04    0.48
 -16   0   2   -0.09    0.41
  16   0  -2    0.15    0.48
 -15   0   2    0.60    0.37
  15   0  -2    0.33    0.46
  14   0  -2   62.12    2.04
 -14   0   2   62.05    1.79
  13   0  -2   -0.15    0.40
  13   0  -2    0.21    0.22
 -13   0   2    0.44    0.32
  12   0  -2   48.98    1.65
 -12   0   2   45.78    1.38
  12   0  -2   48.18    1.09
  11   0  -2   -0.22    0.17
  11   0  -2   -0.01    0.26
 -11   0   2   -0.05    0.24
  10   0  -2    4.54    0.34
  10   0  -2    4.95    0.60
 -10   0   2    4.07    0.43
   9   0  -2    0.25    0.26
  -9   0   2    0.20    0.23
   9   0  -2   -0.20    0.14
   8   0  -2   37.32    1.20
   8   0  -2   38.94    0.83
  -8   0   2   38.57    1.04
   7   0  -2   -0.30    0.21
   7   0  -2   -0.10    0.14
  -7   0   2    0.01    0.19
  -6   0   2   42.63    1.00
   6   0  -2   43.20    0.82
   6   0  -2   42.44    1.16
   5   0  -2    0.00    0.18
   5   0  -2    0.16    0.11
  -5   0   2    0.14    0.14
  -5   0   2    0.07    0.11
   4   0  -2  504.42    7.69
   4   0  -2  506.21    8.31
  -4   0   2  523.79    7.57
  -4   0   2  502.93    8.06
  -3   0   2    0.08    0.09
  -3   0   2   -0.62    0.19
  -3   0   2   -0.12    0.14
   3   0  -2    0.07    0.09
   2   0  -2   96.47    1.49
  -2   0   2   95.14    1.65
  -2   0   2   93.42    1.70
  -2   0   2   95.87    1.49
   1   0  -2    0.04    0.06
  -1   0   2    0.00    0.07
   1   0  -2    0.09    0.07
  -1   0   2    0.13    0.08
  -1   0   2    0.00    0.06
   1   0  -2    0.03    0.05
   0   0   2  366.87    6.03
   0   0  -2  367.95    5.95
   0   0  -2  370.68    5.74
   0   0   2  368.98    5.99
  -1   0  -2   -0.56    0.10
   1   0   2   -0.55    0.08
  -2   0  -2  732.95   12.22
   2   0   2  737.88   11.80
   2   0   2  730.71   11.60
   2   0   2  740.73   11.74
   3   0   2   -0.49    0.14
   3   0   2   -0.92    0.19
   3   0   2   -0.37    0.13
   4   0   2  117.64    2.04
   4   0   2  121.67    2.12
  -4   0  -2  117.68    2.18
  -5   0  -2    0.10    0.22
   5   0   2   -0.02    0.15
   5   0   2    0.08    0.15
   6   0   2    4.23    0.32
  -6   0  -2    4.08    0.39
   6   0   2    4.80    0.35
  -7   0  -2   -0.33    0.26
   7   0   2    0.10    0.21
   7   0   2   -0.03    0.21
   8   0   2   18.43    0.65
   8   0   2   18.42    0.74
  -8   0  -2   18.16    0.74
   9   0   2   -0.33    0.20
  -9   0  -2    0.06    0.25
   9   0   2   -0.15    0.22
 -10   0  -2   -0.10    0.26
  10   0   2   -0.21    0.23
  10   0   2    0.09    0.22
  11   0   2    0.13    0.26
  11   0   2   -0.07    0.29
 -11   0  -2   -0.23    0.27
 -12   0  -2   21.05    0.96
  12   0   2   23.09    0.86
  12   0   2   23.37    1.05
 -13   0  -2   -0.01    0.33
  13   0   2    0.16    0.38
  13   0   2   -0.25    0.28
  14   0   2   38.30    1.46
  14   0   2   37.59    1.21
 -14   0  -2   39.14    1.38
  15   0   2    0.48    0.42
  15   0   2    0.04    0.30
 -15   0  -2    0.53    0.39
  16   0   2    8.50    0.91
 -16   0  -2    6.83    0.76
 -17   0  -2    0.28    0.42
  17   0   2   -0.46    0.38
  18   0   2    0.11    0.46
 -18   0  -2    0.87    0.49
 -19   0  -2   -0.87    0.34
 -20   0  -2    0.13    0.49
  21  -1  -2    1.79    0.80
 -21  -1   2    1.60    0.63
  21   1  -2    0.54    0.70
 -21   1   2    0.83    0.53
  20  -1  -2    1.44    0.66
 -20  -1   2    3.97    0.75
  20   1  -2    0.86    0.69
 -20   1   2    2.29    0.65
 -19  -1   2    1.58    0.56
  19  -1  -2    2.39    0.73
 -19   1   2    0.92    0.51
  19   1  -2    0.65    0.64
 -18  -1   2   -0.29    0.41
  18  -1  -2    0.17    0.52
  18   1  -2   -0.22    0.52
 -18   1   2    0.11    0.38
 -17  -1   2   -0.20    0.39
  17  -1  -2   -0.32    0.39
 -17   1   2    0.55    0.39
  17   1  -2    0.19    0.47
  16  -1  -2    1.31    0.51
 -16  -1   2    0.86    0.45
  16   1  -2    0.48    0.53
 -16   1   2    0.65    0.40
  15  -1  -2   12.36    1.02
 -15  -1   2   13.00    0.91
  15   1  -2   12.39    1.04
 -15   1   2   13.08    0.83
 -14  -1   2   30.47    1.22
  14  -1  -2   27.43    1.35
  14  -1  -2   31.82    0.99
 -14   1   2   30.97    1.18
  14   1  -2   31.01    1.43
 -13  -1   2   47.75    1.50
  13  -1  -2   49.13    1.23
  13  -1  -2   48.07    1.70
 -13   1   2   46.85    1.42
  13   1  -2   47.18    1.68
  12  -1  -2    0.00    0.36
 -12  -1   2    0.64    0.34
  12  -1  -2    0.47    0.26
  12   1  -2    0.59    0.20
  12   1  -2    0.87    0.43
 -12   1   2   -0.03    0.26
  11  -1  -2    3.03    0.53
 -11  -1   2    3.11    0.45
  11  -1  -2    3.65    0.38
 -11   1   2    4.32    0.47
  11   1  -2    4.20    0.57
  11   1  -2    3.70    0.29
  10  -1  -2    0.41    0.23
  10  -1  -2    0.38    0.34
 -10  -1   2    0.26    0.24
  10   1  -2   -0.16    0.29
  10   1  -2    0.23    0.14
 -10   1   2   -0.22    0.21
  -9  -1   2    0.10    0.22
   9  -1  -2    0.01    0.21
   9   1  -2    0.21    0.13
  -9   1   2   -0.29    0.27
   9   1  -2    0.07    0.24
  -9   1   2   -0.10    0.23
  -8  -1   2   -0.05    0.20
   8  -1  -2   -0.09    0.19
   8   1  -2   -0.16    0.21
   8   1  -2    0.11    0.11
  -8   1   2    0.02    0.18
  -8   1   2   -0.24    0.25
  -7  -1   2    0.65    0.13
   7  -1  -2    0.68    0.23
  -7  -1   2    0.50    0.22
   7   1  -2    0.75    0.13
  -7   1   2    1.12    0.35
  -7   1   2    1.03    0.25
   7   1  -2    1.20    0.35
  -6  -1   2   90.71    1.42
  -6  -1   2   89.57    1.79
   6  -1  -2   88.61    1.64
   6   1  -2   89.23    1.97
  -6   1   2   86.68    1.90
  -6   1   2   88.54    1.71
   6   1  -2   91.32    1.42
   5  -1  -2    5.81    0.32
  -5  -1   2    5.58    0.34
  -5  -1   2    5.62    0.16
  -5   1   2    5.10    0.28
   5   1  -2    5.66    0.17
  -5   1   2    5.44    0.40
   5   1  -2    5.55    0.42
   4  -1  -2  260.37    4.03
  -4  -1   2  249.95    4.22
  -4   1   2  251.08    4.14
   4   1  -2  262.05    4.43
  -4   1   2  254.50    4.34
  -3  -1   2  341.97    4.95
   3  -1  -2  333.28    5.16
  -3  -1   2  331.44    4.99
  -3  -1   2  335.75    5.40
  -3   1   2  338.09    5.31
   3   1  -2  334.47    5.56
  -3   1   2  329.50    5.50
   2  -1  -2  117.71    2.03
  -2  -1   2  121.33    1.88
  -2  -1   2  121.92    2.11
   2   1  -2  121.82    2.20
   2   1  -2  124.47    1.89
  -2   1   2  122.74    2.15
  -2   1   2  120.97    2.02
  -1  -1   2   25.29    0.59
  -1  -1   2   26.47    0.52
  -1   1   2   25.28    0.52
   1   1  -2   26.59    0.62
   1   1  -2   27.10    0.52
  -1   1   2   25.80    0.58
  -1   1   2   25.71    0.58
   0  -1   2   17.81    0.45
   0  -1   2   17.96    0.43
   0  -1  -2   17.68    0.46
   0  -1   2   17.72    0.44
   0  -1  -2   18.30    0.40
   0   1  -2   17.47    0.43
   0   1   2   17.03    0.43
   0   1   2   17.98    0.46
   0   1   2   17.80    0.41
  -1  -1  -2  346.65    5.47
   1  -1   2  346.65    5.43
  -1  -1  -2  337.00    5.43
   1  -1   2  343.08    5.25
  -1   1  -2  338.71    5.47
   1   1   2  341.41    5.47
  -1   1  -2  349.85    5.72
   1   1   2  340.36    5.26
  -2  -1  -2  206.41    3.38
   2  -1   2  203.02    3.28
   2  -1   2  202.17    3.30
   2   1   2  202.72    3.25
   2   1   2  203.88    3.36
  -2   1  -2  206.73    3.40
  -2   1  -2  204.32    3.30
  -3  -1  -2   11.13    0.48
   3   1   2   10.67    0.44
  -3   1  -2   11.62    0.40
   3   1   2   11.22    0.43
  -4  -1  -2   12.73    0.50
   4  -1   2   12.29    0.50
  -4   1  -2   12.60    0.41
   4   1   2   12.42    0.47
  -4   1  -2   13.65    0.53
   4   1   2   12.70    0.46
   5  -1   2   20.41    0.66
  -5  -1  -2   19.65    0.67
   5   1   2   20.12    0.60
  -5   1  -2   20.36    0.61
   5   1   2   20.40    0.66
  -5   1  -2   20.09    0.68
   6  -1   2   38.92    1.00
  -6  -1  -2   40.72    1.06
   6   1   2   39.98    0.94
  -6   1  -2   42.41    1.07
  -6   1  -2   39.63    1.00
   6   1   2   41.70    1.08
  -7  -1  -2    1.18    0.32
   7  -1   2    0.53    0.25
  -7   1  -2    0.45    0.29
   7   1   2    0.87    0.29
   7   1   2    0.83    0.26
  -7   1  -2    0.89    0.27
   8  -1   2   43.76    1.13
   8  -1   2   42.73    1.19
  -8  -1  -2   41.40    1.16
   8   1   2   41.47    1.03
  -8   1  -2   40.97    1.16
   8   1   2   41.69    1.18
   9  -1   2   29.25    0.93
   9  -1   2   30.85    1.03
  -9  -1  -2   27.87    0.97
  -9   1  -2   29.35    0.97
   9   1   2   29.80    0.87
   9   1   2   29.94    1.03
  10  -1   2    9.92    0.64
  10  -1   2    9.93    0.59
 -10  -1  -2    8.98    0.60
 -10   1  -2    9.65    0.62
  10   1   2   10.12    0.55
  10   1   2    9.92    0.65
 -11  -1  -2    0.75    0.35
  11  -1   2    1.47    0.38
  11  -1   2    1.30    0.36
  11   1   2    1.16    0.30
 -11   1  -2    1.00    0.35
  11   1   2    0.64    0.33
 -12  -1  -2   29.36    1.11
  12  -1   2   29.93    1.06
  12  -1   2   28.92    1.15
  12   1   2   27.14    1.17
  12   1   2   28.67    0.96
 -12   1  -2   29.81    1.11
  13  -1   2   15.27    0.90
 -13  -1  -2   16.21    0.88
  13  -1   2   16.43    0.81
  13   1   2   16.15    0.77
 -13   1  -2   15.36    0.86
  13   1   2   15.35    0.96
  14  -1   2    0.42    0.38
  14  -1   2   -0.16    0.29
 -14  -1  -2    0.21    0.36
  14   1   2    0.27    0.45
 -14   1  -2    0.07    0.37
  14   1   2    0.07    0.29
 -15  -1  -2    2.10    0.47
  15  -1   2    1.73    0.48
  15  -1   2    2.28    0.45
  15   1   2    1.61    0.56
 -15   1  -2    1.41    0.45
  15   1   2    2.08    0.68
  16  -1   2    1.03    0.43
 -16  -1  -2    2.41    0.54
  16  -1   2    1.08    0.45
  16   1   2    1.43    0.59
 -16   1  -2    1.67    0.47
  17  -1   2   -0.27    0.40
 -17  -1  -2    0.83    0.45
 -17   1  -2    1.85    0.53
  17   1   2    0.54    0.51
  18  -1   2    0.30    0.52
 -18  -1  -2    0.07    0.44
  18   1   2   -0.46    0.52
 -18   1  -2    0.84    0.49
 -19  -1  -2    1.81    0.57
 -19   1  -2    1.66    0.53
 -20  -1  -2    0.72    0.54
 -20   1  -2    1.36    0.58
  21  -2  -2   -0.28    0.58
 -21  -2   2    0.56    0.50
 -21   2   2    0.97    0.53
  21   2  -2   -0.32    0.72
  20  -2  -2    0.79    0.65
 -20  -2   2    1.99    0.67
 -20   2   2    2.18    0.56
  20   2  -2    0.89    0.67
 -19  -2   2    2.08    0.62
  19  -2  -2    0.52    0.65
  19   2  -2    2.21    0.73
 -19   2   2    2.24    0.60
  18  -2  -2    1.32    0.57
 -18  -2   2    1.15    0.53
  18   2  -2    0.42    0.56
 -18   2   2    1.16    0.45
 -17  -2   2    1.95    0.54
  17  -2  -2    1.61    0.60
  17   2  -2    0.47    0.53
 -17   2   2    1.72    0.49
 -16  -2   2   -0.25    0.34
  16  -2  -2    0.31    0.41
  16   2  -2   -0.57    0.41
 -16   2   2   -0.17    0.28
 -15  -2   2    3.94    0.62
  15  -2  -2    3.41    0.68
  15  -2  -2    2.85    0.46
  15   2  -2    2.42    0.69
 -15   2   2    2.94    0.51
 -14  -2   2   28.24    1.20
  14  -2  -2   28.10    1.02
  14  -2  -2   28.28    1.36
 -14   2   2   28.74    1.10
  14   2  -2   28.88    1.41
  13  -2  -2   24.84    1.27
  13  -2  -2   26.11    0.98
 -13  -2   2   27.67    1.13
 -13   2   2   25.77    0.99
  13   2  -2   25.03    1.29
 -12  -2   2    2.87    0.48
  12  -2  -2    1.71    0.39
  12   2  -2    3.25    0.38
 -12   2   2    3.25    0.60
  12   2  -2    2.62    0.58
 -12   2   2    1.97    0.40
 -11  -2   2    7.63    0.60
  11  -2  -2    7.80    0.56
  11   2  -2    7.18    0.80
  11   2  -2    7.48    0.35
 -11   2   2    7.00    0.51
 -11   2   2    6.88    0.75
 -10  -2   2    1.36    0.34
  10  -2  -2    1.09    0.32
 -10   2   2    0.73    0.36
 -10   2   2    0.99    0.26
  10   2  -2    1.00    0.43
  10   2  -2    0.87    0.17
   9  -2  -2    9.10    0.55
  -9  -2   2    9.48    0.57
   9   2  -2    8.73    0.67
   9   2  -2    9.72    0.34
  -9   2   2    9.50    0.49
  -9   2   2    9.81    0.67
  -8  -2   2   33.66    0.99
   8  -2  -2   31.59    0.94
  -8   2   2   32.94    1.12
   8   2  -2   30.74    1.14
  -8   2   2   32.93    0.88
   8   2  -2   30.80    0.66
  -7  -2   2    0.92    0.26
  -7  -2   2    1.55    0.15
   7  -2  -2    1.66    0.30
  -7   2   2    1.32    0.22
  -7   2   2    1.09    0.33
   7   2  -2    1.34    0.16
   7   2  -2    1.34    0.37
   6  -2  -2   66.17    1.44
  -6  -2   2   65.25    1.11
  -6  -2   2   66.38    1.46
  -6  -2   2   66.14    1.15
   6   2  -2   66.84    1.66
  -6   2   2   69.85    1.60
  -6   2   2   66.75    1.34
  -5  -2   2    3.22    0.32
  -5  -2   2    3.59    0.20
  -5  -2   2    3.60    0.20
   5  -2  -2    3.53    0.36
   5   2  -2    3.23    0.41
  -5   2   2    3.28    0.23
  -5   2   2    3.82    0.38
  -4  -2   2   74.57    1.51
  -4  -2   2   77.37    1.30
  -4  -2   2   77.48    1.31
   4  -2  -2   77.08    1.54
  -4   2   2   74.95    1.36
  -4   2   2   78.05    1.61
   4   2  -2   75.41    1.68
   3  -2  -2   26.49    0.56
   3  -2  -2   26.95    0.77
  -3  -2   2   26.20    0.69
  -3  -2   2   27.53    0.60
  -3   2   2   26.39    0.55
  -3   2   2   27.21    0.75
   3   2  -2   27.32    0.82
   2  -2  -2   36.41    0.91
   2  -2  -2   36.95    0.64
  -2  -2   2   36.48    0.83
  -2  -2   2   35.77    0.76
   2   2  -2   37.71    0.96
  -2   2   2   36.48    0.88
  -2   2   2   36.66    0.67
   1  -2  -2  966.56   15.23
   1  -2  -2 1000.00   15.31
  -1  -2   2  982.22   15.00
   1  -2  -2  969.05   14.68
  -1  -2   2  983.40   16.27
   1   2  -2  969.33   15.75
  -1   2   2  982.95   15.85
   0  -2   2  821.18   13.21
   0  -2  -2  836.53   13.36
   0  -2   2  831.64   13.08
   0   2   2  857.89   13.36
   0   2  -2  841.20   14.08
   0   2   2  841.17   13.99
   1  -2   2  315.96    4.97
  -1  -2  -2  308.49    4.99
  -1   2  -2  317.81    5.10
   1   2   2  313.06    5.20
   1   2   2  316.34    4.98
  -1   2  -2  321.46    5.17
  -2  -2  -2    4.70    0.28
   2  -2   2    5.91    0.38
  -2   2  -2    5.24    0.34
  -2   2  -2    5.55    0.33
   2   2   2    4.76    0.38
   2   2   2    5.40    0.34
   3  -2   2    4.30    0.38
  -3  -2  -2    3.46    0.27
   3   2   2    4.32    0.38
  -3   2  -2    3.46    0.25
  -3   2  -2    3.81    0.31
   3   2   2    4.40    0.35
   4  -2   2    5.68    0.45
  -4  -2  -2    5.48    0.36
  -4   2  -2    5.39    0.37
  -4   2  -2    5.17    0.33
   4   2   2    7.45    0.49
   4   2   2    5.86    0.41
   5  -2   2   89.03    1.82
  -5  -2  -2   88.79    1.78
   5   2   2   92.26    1.91
   5   2   2   91.50    1.75
  -5   2  -2   91.81    1.81
  -5   2  -2   88.79    1.76
  -6  -2  -2    3.58    0.38
   6  -2   2    3.28    0.42
  -6   2  -2    3.61    0.36
  -6   2  -2    2.76    0.37
   6   2   2    4.45    0.47
   6   2   2    3.99    0.38
   7  -2   2    2.90    0.42
  -7  -2  -2    2.25    0.34
  -7   2  -2    2.27    0.32
   7   2   2    2.21    0.31
  -7   2  -2    2.08    0.35
   7   2   2    2.09    0.40
  -8  -2  -2    0.17    0.24
   8  -2   2    0.05    0.29
   8   2   2    0.20    0.32
   8   2   2    0.39    0.23
  -8   2  -2    0.37    0.28
  -8   2  -2    0.27    0.25
  -9  -2  -2    2.23    0.37
   9  -2   2    3.41    0.46
  -9   2  -2    3.03    0.38
   9   2   2    3.09    0.48
   9   2   2    3.46    0.39
  -9   2  -2    3.51    0.44
  10  -2   2    0.54    0.33
 -10  -2  -2    0.57    0.32
 -10   2  -2    0.72    0.33
  10   2   2    0.04    0.35
  10   2   2    0.47    0.27
 -10   2  -2    0.48    0.31
 -11  -2  -2    5.51    0.57
  11  -2   2    6.44    0.62
 -11   2  -2    6.64    0.61
  11   2   2    6.61    0.55
  11   2   2    6.11    0.66
 -11   2  -2    6.04    0.64
  12  -2   2    1.72    0.40
  12  -2   2    1.67    0.41
 -12  -2  -2    1.10    0.38
 -12   2  -2    1.49    0.41
  12   2   2    1.40    0.49
  12   2   2    1.43    0.36
  13  -2   2   10.22    0.75
  13  -2   2   11.36    0.81
 -13  -2  -2   10.48    0.76
  13   2   2    8.84    0.78
 -13   2  -2    9.54    0.70
  13   2   2    9.44    0.63
 -14  -2  -2    4.06    0.60
  14  -2   2    3.88    0.56
  14  -2   2    2.98    0.59
  14   2   2    3.86    0.68
 -14   2  -2    3.95    0.59
  14   2   2    4.12    0.52
  15  -2   2    0.64    0.38
  15  -2   2   -0.15    0.33
 -15  -2  -2    0.16    0.36
 -15   2  -2    0.36    0.36
  15   2   2   -0.33    0.48
  16  -2   2    7.71    0.75
 -16  -2  -2    8.31    0.83
  16  -2   2    6.20    0.80
 -16   2  -2    8.59    0.81
  16   2   2    7.46    0.92
  17  -2   2    9.66    1.01
 -17  -2  -2    9.72    0.94
 -17   2  -2    9.66    0.82
  17   2   2    8.38    1.03
 -18  -2  -2   -0.03    0.43
 -18   2  -2    0.30    0.48
  18   2   2   -0.88    0.51
 -19  -2  -2    0.50    0.47
 -19   2  -2   -0.07    0.43
 -20  -2  -2    2.41    0.67
 -20   2  -2    2.04    0.59
 -20  -3   2    8.26    1.02
  20  -3  -2    7.43    1.10
 -20   3   2    8.96    0.92
  20   3  -2    7.12    1.21
 -19  -3   2   -0.15    0.51
  19  -3  -2    0.23    0.46
 -19   3   2    0.55    0.45
  19   3  -2   -1.00    0.63
 -18  -3   2    0.67    0.51
  18  -3  -2    0.11    0.53
  18   3  -2    0.16    0.65
 -18   3   2    0.40    0.41
 -17  -3   2    0.48    0.46
  17  -3  -2    0.42    0.40
 -17   3   2    0.41    0.36
  17   3  -2   -0.50    0.59
  16  -3  -2    1.98    0.57
 -16  -3   2    2.52    0.57
  16  -3  -2    1.38    0.44
  16   3  -2    1.19    0.60
 -16   3   2    1.33    0.41
  15  -3  -2    1.32    0.55
  15  -3  -2    1.86    0.45
 -15  -3   2    1.35    0.48
  15   3  -2    1.06    0.59
 -15   3   2    1.92    0.42
  14  -3  -2    8.36    0.74
 -14  -3   2   11.16    0.82
  14   3  -2   10.18    1.09
 -14   3   2    8.47    0.64
 -14   3   2    9.68    0.99
 -13  -3   2    1.64    0.45
  13  -3  -2    2.11    0.47
 -13   3   2    2.92    0.62
  13   3  -2    2.58    0.65
 -13   3   2    2.20    0.43
  12  -3  -2    4.09    0.54
 -12  -3   2    4.07    0.56
 -12   3   2    5.60    0.52
  12   3  -2    4.92    0.73
 -12   3   2    4.95    0.69
 -11  -3   2    6.71    0.64
  11  -3  -2    7.59    0.68
 -11   3   2    5.98    0.51
 -11   3   2    6.97    0.75
  11   3  -2    7.71    0.81
 -10  -3   2    0.46    0.30
 -10  -3   2    0.40    0.17
  10  -3  -2    0.12    0.32
 -10   3   2    0.15    0.20
 -10   3   2    0.07    0.36
  10   3  -2    0.14    0.39
  -9  -3   2    0.57    0.17
  -9  -3   2    0.54    0.28
   9  -3  -2    0.38    0.33
   9   3  -2    0.26    0.40
  -9   3   2    0.23    0.20
  -9   3   2    0.50    0.35
  -8  -3   2    1.26    0.20
  -8  -3   2    1.03    0.28
   8  -3  -2    1.62    0.36
  -8   3   2    1.04    0.38
  -8   3   2    1.52    0.25
   8   3  -2    1.62    0.46
   7  -3  -2   18.75    0.77
  -7  -3   2   18.99    0.73
  -7  -3   2   18.63    0.55
   7   3  -2   20.54    0.92
  -7   3   2   18.15    0.82
  -7   3   2   18.38    0.57
  -6  -3   2    8.83    0.38
   6  -3  -2    8.29    0.58
  -6  -3   2    8.76    0.48
  -6   3   2    8.73    0.58
  -6   3   2    8.70    0.36
   6   3  -2    8.51    0.65
  -5  -3   2   23.79    0.64
   5  -3  -2   25.38    0.88
  -5  -3   2   24.07    0.74
  -5   3   2   22.65    0.82
  -5   3   2   23.03    0.58
   5   3  -2   23.60    0.92
   4  -3  -2  120.66    2.37
  -4  -3   2  123.41    2.14
  -4  -3   2  121.59    2.29
  -4   3   2  125.14    2.04
  -4   3   2  120.67    2.41
   4   3  -2  121.97    2.53
   3  -3  -2    6.74    0.48
  -3  -3   2    8.15    0.42
  -3  -3   2    7.78    0.41
   3  -3  -2    8.06    0.24
   3   3  -2    8.65    0.58
  -3   3   2    7.97    0.23
  -3   3   2    8.92    0.48
   2  -3  -2    4.46    0.43
  -2  -3   2    4.46    0.35
  -2  -3   2    4.34    0.32
  -2   3   2    4.38    0.38
   2   3  -2    4.24    0.45
   1  -3  -2    0.96    0.26
  -1  -3   2    0.77    0.18
  -1  -3   2    0.94    0.23
  -1   3   2    1.23    0.28
   1   3  -2    1.21    0.31
   0  -3   2    0.37    0.16
   0  -3   2    0.37    0.21
   0  -3  -2    0.05    0.21
   0  -3  -2    0.02    0.07
   0   3   2    0.11    0.10
   0   3   2    0.35    0.24
   0   3  -2    0.32    0.25
   1  -3   2    0.22    0.21
   1  -3   2    0.21    0.15
  -1  -3  -2   -0.02    0.19
  -1  -3  -2   -0.13    0.09
  -1   3  -2    0.07    0.23
   1   3   2   -0.53    0.23
   2  -3   2    4.07    0.40
  -2  -3  -2    4.21    0.25
  -2   3  -2    4.77    0.41
   2   3   2    3.69    0.42
   2   3   2    4.41    0.40
  -2   3  -2    4.18    0.31
  -3  -3  -2    5.96    0.33
   3  -3   2    6.45    0.48
  -3   3  -2    5.97    0.40
  -3   3  -2    6.72    0.38
   3   3   2    7.21    0.48
   3   3   2    6.88    0.53
   4  -3   2    0.81    0.30
  -4  -3  -2    1.35    0.24
   4   3   2    1.67    0.38
   4   3   2    1.10    0.26
  -4   3  -2    1.55    0.26
  -4   3  -2    1.71    0.28
  -5  -3  -2    4.60    0.38
   5  -3   2    4.64    0.47
   5   3   2    3.97    0.50
  -5   3  -2    4.06    0.36
   5   3   2    4.48    0.44
  -5   3  -2    3.80    0.37
  -6  -3  -2    2.90    0.33
   6  -3   2    3.24    0.43
   6   3   2    2.79    0.45
  -6   3  -2    3.20    0.35
   6   3   2    4.14    0.41
  -6   3  -2    3.57    0.37
   7  -3   2   -0.01    0.27
  -7  -3  -2    0.02    0.22
   7   3   2    0.22    0.24
  -7   3  -2   -0.27    0.20
   7   3   2    0.46    0.37
  -7   3  -2   -0.09    0.25
  -8  -3  -2    5.15    0.44
   8  -3   2    5.73    0.57
   8   3   2    4.24    0.54
   8   3   2    4.98    0.47
  -8   3  -2    5.31    0.42
  -8   3  -2    4.88    0.49
   9  -3   2   28.11    1.09
  -9  -3  -2   29.77    1.00
  -9   3  -2   28.84    0.95
  -9   3  -2   29.04    1.04
   9   3   2   31.15    0.95
   9   3   2   29.58    1.14
 -10  -3  -2   33.80    1.15
  10  -3   2   36.55    1.25
 -10   3  -2   35.37    1.20
  10   3   2   36.79    1.10
  10   3   2   38.81    1.38
 -10   3  -2   36.29    1.13
 -11  -3  -2   43.18    1.35
  11  -3   2   45.01    1.44
 -11   3  -2   42.63    1.28
 -11   3  -2   46.22    1.46
  11   3   2   44.74    1.25
  11   3   2   45.59    1.55
  12  -3   2    9.16    0.80
 -12  -3  -2    9.28    0.70
 -12   3  -2    9.87    0.71
  12   3   2    9.12    0.64
  12   3   2    9.27    0.89
 -12   3  -2    7.25    0.76
 -13  -3  -2    1.57    0.45
  13  -3   2    2.32    0.54
  13   3   2    1.18    0.58
 -13   3  -2    2.94    0.49
  13   3   2    1.42    0.38
 -13   3  -2    1.94    0.55
  14  -3   2    1.35    0.48
 -14  -3  -2    0.79    0.40
  14  -3   2    0.69    0.37
  14   3   2    0.01    0.51
 -14   3  -2    1.38    0.43
 -15  -3  -2   -0.06    0.36
  15  -3   2   -0.10    0.37
  15  -3   2    0.66    0.43
  15   3   2   -0.09    0.54
 -15   3  -2    0.35    0.37
  16  -3   2   -0.12    0.32
  16  -3   2    0.73    0.46
 -16  -3  -2    0.70    0.45
 -16   3  -2    0.83    0.36
  16   3   2   -0.53    0.58
  17  -3   2    3.84    0.69
 -17  -3  -2    4.53    0.74
  17  -3   2    4.51    0.69
  17   3   2    3.36    0.82
 -17   3  -2    5.49    0.74
 -18  -3  -2    0.82    0.53
  18   3   2    0.35    0.67
 -18   3  -2    1.45    0.49
 -19  -3  -2    1.63    0.68
 -19   3  -2    1.80    0.59
 -20  -3  -2    0.91    0.54
 -20   3  -2   -0.25    0.40
 -20  -4   2    4.05    0.90
  20  -4  -2    3.98    0.95
  20   4  -2    1.95    1.02
 -19  -4   2    1.21    0.60
  19  -4  -2    0.88    0.64
  19   4  -2    0.07    0.69
 -19   4   2    2.08    0.60
 -18  -4   2    0.46    0.48
  18  -4  -2    0.13    0.42
 -18   4   2    0.01    0.37
  18   4  -2   -1.19    0.69
 -17  -4   2   -0.08    0.43
  17  -4  -2    0.22    0.46
  17   4  -2    0.18    0.69
 -17   4   2   -0.13    0.34
 -16  -4   2    1.11    0.50
  16  -4  -2   -0.34    0.37
 -16   4   2    1.25    0.43
  16   4  -2   -0.11    0.61
 -16   4   2    0.36    0.50
 -15  -4   2   -0.09    0.37
  15  -4  -2   -0.15    0.41
  15   4  -2    0.65    0.62
 -15   4   2    0.23    0.35
 -15   4   2    0.51    0.57
 -14  -4   2    0.07    0.37
  14  -4  -2    0.34    0.44
 -14   4   2    0.33    0.46
 -14   4   2    0.13    0.31
  14   4  -2   -0.38    0.48
  13  -4  -2   26.47    1.16
 -13  -4   2   25.73    1.15
  13   4  -2   22.55    1.32
 -13   4   2   26.03    1.34
 -13   4   2   25.77    0.97
  12  -4  -2    0.39    0.41
 -12  -4   2    0.92    0.40
  12   4  -2    1.19    0.56
 -12   4   2    0.67    0.50
 -12   4   2    1.26    0.32
  11  -4  -2    1.79    0.48
 -11  -4   2    2.02    0.44
 -11   4   2    2.04    0.34
  11   4  -2    2.51    0.61
 -11   4   2    1.10    0.45
 -10  -4   2    4.12    0.35
 -10  -4   2    3.51    0.49
  10  -4  -2    4.59    0.59
 -10   4   2    4.51    0.60
 -10   4   2    4.48    0.41
  10   4  -2    4.16    0.70
  -9  -4   2    0.76    0.33
  -9  -4   2    0.79    0.23
   9  -4  -2    0.97    0.41
  -9   4   2    0.95    0.23
   9   4  -2    0.81    0.46
  -9   4   2    0.99    0.37
  -8  -4   2   -0.01    0.21
   8  -4  -2    1.01    0.40
  -8  -4   2    0.80    0.20
  -8   4   2    0.46    0.17
   8   4  -2    0.66    0.42
  -8   4   2    0.31    0.30
   7  -4  -2    0.86    0.38
  -7  -4   2    0.72    0.25
  -7  -4   2    0.83    0.23
   7   4  -2    0.53    0.42
  -7   4   2    0.44    0.16
  -7   4   2    0.38    0.29
   6  -4  -2   20.54    0.85
  -6  -4   2   19.80    0.73
  -6  -4   2   18.87    0.65
   6   4  -2   19.55    0.95
  -6   4   2   18.14    0.51
  -6   4   2   19.15    0.81
   5  -4  -2    6.23    0.58
  -5  -4   2    7.23    0.47
  -5  -4   2    7.41    0.45
   5   4  -2    6.67    0.65
  -5   4   2    7.18    0.27
  -5   4   2    8.10    0.56
   4  -4  -2   13.34    0.71
  -4  -4   2   13.45    0.55
   4  -4  -2   12.89    0.34
  -4  -4   2   12.16    0.55
  -4   4   2   11.64    0.65
   4   4  -2   13.50    0.80
  -4   4   2   13.11    0.32
   3  -4  -2    0.66    0.33
  -3  -4   2    0.94    0.26
  -3  -4   2    0.55    0.27
  -3   4   2    0.66    0.29
   3   4  -2    1.03    0.42
  -2  -4   2   36.10    0.92
   2  -4  -2   36.80    1.12
  -2  -4   2   35.39    0.99
   2   4  -2   36.50    1.15
  -2   4   2   36.30    1.08
  -1  -4   2    0.05    0.18
  -1  -4   2    0.74    0.27
   1  -4  -2   -0.18    0.30
  -1   4   2    0.11    0.29
   1   4  -2    0.02    0.35
   0  -4  -2    1.33    0.35
   0  -4   2    1.64    0.23
   0  -4   2    1.42    0.32
   0  -4  -2    1.23    0.12
   0   4   2    1.78    0.16
   0   4  -2    1.86    0.39
   0   4   2    0.82    0.33
   1  -4   2    4.86    0.48
  -1  -4  -2    4.24    0.22
   1  -4   2    4.23    0.31
  -1  -4  -2    4.44    0.46
  -1   4  -2    4.89    0.49
   1   4   2    3.77    0.45
   2  -4   2   42.44    1.18
  -2  -4  -2   39.94    1.15
  -2  -4  -2   40.77    0.86
  -2   4  -2   41.33    1.15
   2   4   2   40.52    1.20
  -2   4  -2   40.83    0.93
  -3  -4  -2   20.93    0.80
   3  -4   2   19.93    0.82
  -3  -4  -2   20.91    0.59
  -3   4  -2   20.81    0.64
  -3   4  -2   20.32    0.78
   3   4   2   20.30    0.86
   4  -4   2    0.27    0.33
  -4  -4  -2   -0.15    0.19
  -4  -4  -2   -0.11    0.13
   4   4   2   -0.21    0.36
  -4   4  -2    0.19    0.19
  -4   4  -2   -0.05    0.24
   5  -4   2    0.64    0.32
  -5  -4  -2    0.44    0.19
  -5   4  -2    1.06    0.28
   5   4   2    0.59    0.28
   5   4   2    0.85    0.37
  -5   4  -2    0.94    0.25
   6  -4   2    2.97    0.46
  -6  -4  -2    4.26    0.35
   6   4   2    3.91    0.43
  -6   4  -2    3.05    0.41
  -6   4  -2    3.28    0.36
   6   4   2    3.67    0.54
  -7  -4  -2   -0.15    0.20
   7  -4   2    0.12    0.32
  -7   4  -2    0.00    0.24
   7   4   2   -0.10    0.41
   7   4   2   -0.28    0.24
  -7   4  -2    0.32    0.24
   8  -4   2    1.98    0.43
  -8  -4  -2    1.24    0.34
   8   4   2    1.87    0.48
  -8   4  -2    1.47    0.32
   8   4   2    1.36    0.34
  -8   4  -2    2.02    0.39
  -9  -4  -2    2.88    0.43
   9  -4   2    2.64    0.50
  -9   4  -2    3.79    0.52
   9   4   2    3.13    0.42
   9   4   2    3.15    0.63
  -9   4  -2    3.27    0.42
  10  -4   2    5.47    0.66
 -10  -4  -2    5.90    0.58
 -10   4  -2    5.60    0.60
  10   4   2    5.94    0.72
  10   4   2    6.18    0.56
 -10   4  -2    6.84    0.54
  11  -4   2    2.39    0.53
 -11  -4  -2    2.71    0.48
  11   4   2    2.08    0.41
 -11   4  -2    2.51    0.50
  11   4   2    2.46    0.61
 -11   4  -2    2.52    0.42
 -12  -4  -2   23.86    1.07
  12  -4   2   23.86    1.17
 -12   4  -2   22.77    0.95
  12   4   2   23.05    0.93
  12   4   2   24.18    1.30
 -12   4  -2   22.59    1.12
 -13  -4  -2    1.73    0.44
  13  -4   2    3.47    0.65
 -13   4  -2    2.80    0.48
 -13   4  -2    2.50    0.57
  13   4   2    1.75    0.69
  14  -4   2    2.16    0.58
 -14  -4  -2    1.29    0.44
  14   4   2    1.06    0.64
 -14   4  -2    1.55    0.58
 -14   4  -2    2.97    0.49
 -15  -4  -2    4.23    0.64
  15  -4   2    5.51    0.74
 -15   4  -2    5.40    0.62
  15   4   2    4.34    0.84
 -15   4  -2    5.07    0.79
  16  -4   2    5.55    0.76
  16  -4   2    4.69    0.78
 -16  -4  -2    5.74    0.77
  16   4   2    4.79    0.89
 -16   4  -2    6.66    0.72
 -17  -4  -2    1.07    0.49
  17  -4   2    1.17    0.53
  17  -4   2    0.52    0.41
  17   4   2    0.39    0.72
 -17   4  -2    0.67    0.41
 -18  -4  -2    0.42    0.50
  18   4   2   -0.99    0.68
 -18   4  -2    0.72    0.47
 -19  -4  -2    1.72    0.61
 -19   4  -2    2.94    0.59
 -19  -5   2    0.41    0.57
  19  -5  -2    1.14    0.57
  19   5  -2   -0.05    0.76
 -18  -5   2    1.63    0.69
  18  -5  -2    2.02    0.64
  18   5  -2    0.33    0.79
 -17  -5   2    2.33    0.59
  17  -5  -2    3.04    0.67
 -17   5   2    3.21    0.76
  17   5  -2    0.66    0.86
  16  -5  -2   -0.29    0.44
 -16  -5   2    0.05    0.40
  16   5  -2   -0.89    0.62
 -16   5   2   -0.90    0.54
  15  -5  -2   -0.47    0.45
 -15  -5   2   -0.02    0.45
 -15   5   2   -0.71    0.42
  15   5  -2   -0.69    0.59
  14  -5  -2    3.63    0.61
 -14  -5   2    3.79    0.63
  14   5  -2    3.21    0.81
 -14   5   2    3.45    0.73
 -14   5   2    4.25    0.52
 -13  -5   2    4.95    0.65
  13  -5  -2    5.59    0.72
  13   5  -2    4.64    0.90
 -13   5   2    6.35    0.53
 -13   5   2    6.60    0.89
  12  -5  -2   -0.15    0.39
 -12  -5   2   -0.05    0.33
  12   5  -2   -0.38    0.52
 -12   5   2    0.65    0.54
 -12   5   2   -0.06    0.22
 -11  -5   2    2.42    0.50
  11  -5  -2    2.74    0.55
  11   5  -2    2.38    0.69
 -11   5   2    3.07    0.38
 -11   5   2    2.74    0.59
  10  -5  -2    1.12    0.51
 -10  -5   2    2.59    0.46
  10   5  -2    2.66    0.73
 -10   5   2    3.28    0.34
 -10   5   2    2.57    0.55
   9  -5  -2    0.08    0.44
  -9  -5   2   -0.22    0.23
  -9  -5   2   -0.21    0.27
  -9   5   2    0.13    0.35
   9   5  -2    0.14    0.49
  -9   5   2   -0.02    0.19
  -8  -5   2   12.91    0.60
   8  -5  -2   12.15    0.86
  -8  -5   2   12.00    0.69
   8   5  -2   13.73    0.98
  -8   5   2   13.69    0.82
  -8   5   2   13.25    0.48
  -7  -5   2   10.86    0.58
   7  -5  -2   11.63    0.79
  -7  -5   2   11.92    0.64
  -7   5   2   11.23    0.73
  -7   5   2   10.80    0.40
   7   5  -2   11.70    0.95
  -6  -5   2    2.68    0.37
   6  -5  -2    2.50    0.47
  -6  -5   2    3.17    0.41
   6   5  -2    2.88    0.58
  -6   5   2    2.89    0.20
  -6   5   2    3.12    0.49
   5  -5  -2    4.40    0.53
  -5  -5   2    4.08    0.43
  -5  -5   2    4.97    0.46
  -5   5   2    4.26    0.17
  -5   5   2    4.99    0.55
   5   5  -2    4.44    0.63
  -4  -5   2   -0.15    0.20
   4  -5  -2    0.28    0.35
  -4  -5   2    0.27    0.26
   4   5  -2   -0.16    0.38
  -4   5   2    0.41    0.32
  -3  -5   2   36.92    1.08
   3  -5  -2   35.26    1.19
  -3  -5   2   36.02    0.98
  -3   5   2   32.95    1.16
   3   5  -2   35.30    1.23
  -2  -5   2   44.75    1.26
  -2  -5   2   46.60    1.11
   2  -5  -2   43.43    1.36
  -2   5   2   45.61    1.34
   2   5  -2   45.35    1.39
   1  -5  -2    6.42    0.61
  -1  -5   2    7.37    0.54
  -1  -5   2    6.36    0.40
  -1   5   2    7.04    0.58
   1   5  -2    7.16    0.65
   0  -5  -2   10.20    0.28
   0  -5   2    9.94    0.44
   0  -5  -2    9.13    0.64
   0  -5   2    9.19    0.65
   0   5  -2    9.34    0.66
   0   5   2    9.69    0.29
   0   5   2   10.16    0.66
  -1  -5  -2    6.89    0.28
   1  -5   2    7.06    0.57
  -1  -5  -2    6.79    0.61
  -1   5  -2    7.33    0.57
   1   5   2    5.78    0.59
  -2  -5  -2    3.57    0.24
  -2  -5  -2    4.18    0.52
   2  -5   2    3.42    0.52
  -2   5  -2    3.91    0.32
   2   5   2    3.86    0.56
  -2   5  -2    3.46    0.46
  -3  -5  -2   31.47    0.79
  -3  -5  -2   33.17    1.13
   3  -5   2   30.29    1.10
  -3   5  -2   31.95    1.09
  -3   5  -2   32.21    0.82
   3   5   2   32.65    1.17
  -4  -5  -2   27.05    0.76
  -4  -5  -2   28.86    1.00
   4  -5   2   26.96    1.07
   4   5   2   28.41    1.10
  -4   5  -2   28.75    0.78
  -4   5  -2   28.93    1.01
  -5  -5  -2    1.13    0.24
   5  -5   2    2.35    0.49
  -5  -5  -2    1.91    0.41
  -5   5  -2    1.32    0.25
  -5   5  -2    1.73    0.37
   5   5   2    2.20    0.51
  -6  -5  -2    1.57    0.29
   6  -5   2    1.21    0.42
  -6  -5  -2    0.75    0.29
  -6   5  -2    0.96    0.32
  -6   5  -2    1.55    0.29
   6   5   2    1.28    0.48
  -7  -5  -2   18.49    0.73
   7  -5   2   18.13    0.97
  -7  -5  -2   18.60    0.85
  -7   5  -2   18.19    0.70
   7   5   2   16.70    0.97
  -7   5  -2   18.52    0.84
   8  -5   2   49.95    1.65
  -8  -5  -2   50.95    1.37
  -8  -5  -2   49.56    1.40
  -8   5  -2   50.86    1.26
   8   5   2   51.85    1.68
  -8   5  -2   51.72    1.51
  -9  -5  -2   33.40    1.11
   9  -5   2   31.78    1.31
   9   5   2   32.39    1.11
  -9   5  -2   32.48    1.00
  -9   5  -2   34.19    1.22
   9   5   2   34.26    1.38
 -10  -5  -2   14.75    0.79
  10  -5   2   15.53    0.98
  10   5   2   15.71    1.12
 -10   5  -2   15.13    0.91
  10   5   2   14.69    0.80
 -10   5  -2   15.72    0.71
  11  -5   2    3.48    0.64
 -11  -5  -2    3.35    0.50
 -11   5  -2    3.84    0.62
  11   5   2    4.21    0.75
 -11   5  -2    4.29    0.47
  11   5   2    3.40    0.49
 -12  -5  -2   -0.10    0.30
  12  -5   2   -0.27    0.46
 -12   5  -2    0.42    0.43
  12   5   2    0.27    0.60
 -12   5  -2    0.30    0.29
  12   5   2    0.17    0.31
  13  -5   2    0.98    0.55
 -13  -5  -2    0.48    0.41
 -13   5  -2    0.05    0.45
 -13   5  -2    0.66    0.34
  13   5   2    0.30    0.55
 -14  -5  -2    0.16    0.36
  14  -5   2    0.59    0.51
 -14   5  -2    0.86    0.37
 -14   5  -2    0.94    0.52
  14   5   2   -0.76    0.65
 -15  -5  -2    3.69    0.63
  15  -5   2    3.94    0.73
  15   5   2    4.17    0.86
 -15   5  -2    2.83    0.64
 -15   5  -2    4.28    0.54
 -16  -5  -2    8.94    0.95
  16  -5   2    7.19    0.93
  16   5   2    5.86    1.03
 -16   5  -2    7.52    0.96
 -16   5  -2    8.49    0.68
 -17  -5  -2    0.41    0.49
  17  -5   2    0.17    0.48
  17   5   2   -1.11    0.70
 -18  -5  -2   11.47    1.13
  18  -5   2    9.80    1.02
  18   5   2   10.56    1.36
 -19  -5  -2    0.05    0.53
 -18  -6   2    1.30    0.57
 -18   6   2    0.22    0.73
  18   6  -2    0.67    0.82
  17  -6  -2    1.26    0.57
 -17  -6   2    1.26    0.56
 -17   6   2    1.48    0.72
  17   6  -2    0.15    0.79
 -16  -6   2    1.24    0.60
  16  -6  -2    1.35    0.63
 -16   6   2    0.88    0.71
  16   6  -2    0.21    0.85
 -15  -6   2    0.58    0.47
  15  -6  -2    0.11    0.50
  15   6  -2    0.47    0.72
 -15   6   2   -0.38    0.47
  14  -6  -2    1.73    0.59
 -14  -6   2    2.62    0.59
 -14   6   2    1.18    0.59
  14   6  -2    1.52    0.75
 -13  -6   2    1.25    0.47
  13  -6  -2   -0.78    0.47
 -13   6   2    0.51    0.49
  13   6  -2    0.02    0.66
  12  -6  -2    2.99    0.62
 -12  -6   2    3.70    0.59
  12   6  -2    3.31    0.83
 -12   6   2    2.91    0.62
 -11  -6   2   11.40    0.80
  11  -6  -2   12.77    1.07
 -11   6   2   11.16    0.91
  11   6  -2   13.53    1.14
  10  -6  -2    2.92    0.63
 -10  -6   2    3.57    0.58
 -10   6   2    3.65    0.63
  10   6  -2    3.68    0.79
   9  -6  -2    0.98    0.54
  -9  -6   2    0.82    0.32
  -9  -6   2    0.90    0.38
   9   6  -2   -0.11    0.59
  -9   6   2    0.29    0.40
  -8  -6   2   23.08    0.90
  -8  -6   2   25.23    1.01
   8  -6  -2   23.51    1.16
  -8   6   2   25.76    1.16
   8   6  -2   27.15    1.34
  -7  -6   2   13.88    0.73
  -7  -6   2   15.05    0.74
   7  -6  -2   15.28    1.02
  -7   6   2   13.48    0.87
   7   6  -2   14.89    1.05
   6  -6  -2   30.38    1.27
  -6  -6   2   29.90    1.06
  -6  -6   2   31.45    1.06
   6   6  -2   30.50    1.34
  -6   6   2   30.06    1.20
  -5  -6   2    0.54    0.29
   5  -6  -2    0.89    0.44
  -5  -6   2    0.91    0.35
   5   6  -2    0.40    0.49
  -5   6   2    0.25    0.34
  -4  -6   2   25.89    0.89
  -4  -6   2   26.18    0.99
   4  -6  -2   25.65    1.15
   4   6  -2   26.06    1.17
  -4   6   2   26.38    1.10
  -3  -6   2   27.87    0.90
   3  -6  -2   26.45    1.14
  -3  -6   2   27.56    1.01
  -3   6   2   27.89    1.12
   3   6  -2   27.05    1.16
  -2  -6   2    3.29    0.37
  -2  -6   2    3.47    0.52
   2  -6  -2    2.03    0.49
  -2   6   2    2.79    0.49
   2   6  -2    3.07    0.55
  -1  -6   2   24.83    0.77
   1  -6  -2   25.25    1.09
  -1  -6   2   24.97    1.00
  -1   6   2   25.46    1.08
   1   6  -2   25.34    1.08
   0  -6   2   10.76    0.47
   0  -6  -2   10.84    0.77
   0  -6   2   10.49    0.76
   0   6  -2   11.91    0.78
   0   6   2   10.64    0.26
   0   6   2   10.79    0.74
  -1  -6  -2    8.95    0.71
   1  -6   2    8.89    0.68
  -1  -6  -2    9.39    0.35
  -1   6  -2    8.91    0.40
   1   6   2    8.54    0.71
  -1   6  -2    9.03    0.69
  -2  -6  -2    3.71    0.56
   2  -6   2    3.26    0.52
  -2  -6  -2    3.75    0.27
  -2   6  -2    3.67    0.32
  -2   6  -2    4.05    0.54
   2   6   2    3.15    0.55
  -3  -6  -2    5.05    0.34
   3  -6   2    4.58    0.60
  -3  -6  -2    5.02    0.63
   3   6   2    5.45    0.67
  -3   6  -2    5.06    0.59
  -3   6  -2    4.64    0.35
  -4  -6  -2   19.13    0.66
   4  -6   2   19.18    0.98
  -4  -6  -2   20.23    0.93
   4   6   2   19.21    1.03
  -4   6  -2   19.90    0.93
  -4   6  -2   18.79    0.61
  -5  -6  -2   17.59    0.91
  -5  -6  -2   16.59    0.66
   5  -6   2   16.94    1.03
   5   6   2   16.25    0.94
  -5   6  -2   15.80    0.58
  -5   6  -2   15.41    0.85
  -6  -6  -2   14.74    0.66
  -6  -6  -2   15.33    0.87
   6  -6   2   16.51    0.98
  -6   6  -2   16.14    0.60
  -6   6  -2   15.54    0.86
   6   6   2   15.56    1.00
   7  -6   2   17.66    1.03
  -7  -6  -2   18.33    0.74
  -7  -6  -2   16.62    0.88
   7   6   2   18.29    1.07
  -7   6  -2   17.25    0.90
  -7   6  -2   18.48    0.66
   8  -6   2   26.01    1.29
  -8  -6  -2   25.64    0.94
  -8  -6  -2   26.06    1.09
  -8   6  -2   26.26    0.83
   8   6   2   25.00    1.36
  -8   6  -2   27.02    1.14
  -9  -6  -2   22.12    0.99
  -9  -6  -2   22.59    0.96
   9  -6   2   23.51    1.22
  -9   6  -2   23.10    0.79
  -9   6  -2   22.19    1.09
   9   6   2   23.01    1.23
  10  -6   2    0.42    0.48
 -10  -6  -2   -0.18    0.31
 -10  -6  -2   -0.27    0.25
 -10   6  -2    0.42    0.26
 -10   6  -2    0.23    0.42
  10   6   2   -0.53    0.59
 -11  -6  -2   -0.03    0.31
  11  -6   2    0.32    0.54
 -11  -6  -2    0.42    0.32
  11   6   2    0.44    0.60
 -11   6  -2   -0.06    0.35
  12  -6   2    6.00    0.83
 -12  -6  -2    6.96    0.73
 -12   6  -2    8.30    0.90
  12   6   2    6.90    1.01
 -13  -6  -2    3.23    0.58
  13  -6   2    2.21    0.69
  13   6   2    2.59    0.74
 -13   6  -2    2.31    0.60
  14  -6   2    4.52    0.81
 -14  -6  -2    3.52    0.65
 -14   6  -2    4.06    0.76
  14   6   2    3.11    0.84
  15  -6   2    0.51    0.55
 -15  -6  -2    0.45    0.42
  15   6   2   -0.81    0.67
 -15   6  -2   -0.02    0.47
  16  -6   2    0.99    0.63
 -16  -6  -2    0.21    0.37
  16   6   2   -0.75    0.66
 -16   6  -2   -0.17    0.50
  17  -6   2    7.05    0.99
 -17  -6  -2    5.53    0.82
  17   6   2    3.52    0.97
  18  -6   2    0.55    0.58
 -18  -6  -2    0.35    0.52
  18   6   2   -1.49    0.76
 -17  -7   2   11.82    1.16
  17  -7  -2   10.93    1.17
 -17   7   2   13.03    1.38
  17   7  -2   12.25    1.52
 -16  -7   2    0.05    0.49
  16  -7  -2    0.33    0.64
  16   7  -2   -1.92    0.62
 -16   7   2    0.61    0.69
 -15  -7   2   -0.57    0.38
  15  -7  -2   -0.13    0.49
  15   7  -2    0.68    0.74
 -15   7   2   -0.40    0.48
  14  -7  -2    0.54    0.57
 -14  -7   2    0.25    0.45
  14   7  -2    0.40    0.79
 -14   7   2   -0.75    0.42
  13  -7  -2    1.35    0.66
 -13  -7   2    1.01    0.50
  13   7  -2   -0.31    0.75
 -13   7   2    1.24    0.58
  12  -7  -2    0.29    0.57
 -12  -7   2    0.20    0.39
 -12   7   2    0.30    0.49
  12   7  -2   -0.67    0.63
  11  -7  -2   -0.61    0.51
 -11  -7   2    1.52    0.50
  11   7  -2    0.79    0.77
 -11   7   2    1.14    0.52
  10  -7  -2    0.83    0.58
 -10  -7   2    1.11    0.45
  10   7  -2    0.60    0.67
 -10   7   2    1.14    0.51
  -9  -7   2   12.99    0.84
   9  -7  -2   13.92    1.11
  -9   7   2   13.45    0.96
   9   7  -2   13.70    1.14
   8  -7  -2    0.16    0.52
  -8  -7   2    0.90    0.36
  -8  -7   2    0.37    0.32
  -8   7   2   -0.09    0.43
   8   7  -2    0.63    0.63
  -7  -7   2    3.08    0.49
   7  -7  -2    3.83    0.72
  -7  -7   2    3.16    0.49
   7   7  -2    4.13    0.81
  -7   7   2    3.59    0.60
   6  -7  -2    0.83    0.47
  -6  -7   2    0.41    0.32
  -6  -7   2    0.01    0.35
  -6   7   2    0.20    0.40
   6   7  -2    0.13    0.57
  -5  -7   2   14.32    0.74
  -5  -7   2   15.08    0.87
   5  -7  -2   12.19    0.94
   5   7  -2   14.56    1.06
  -5   7   2   13.55    0.90
   4  -7  -2    3.26    0.65
  -4  -7   2    4.34    0.58
  -4  -7   2    3.10    0.44
   4   7  -2    3.21    0.64
  -4   7   2    2.99    0.57
  -3  -7   2    2.56    0.50
  -3  -7   2    2.44    0.38
   3  -7  -2    1.52    0.51
   3   7  -2    3.71    0.69
  -3   7   2    3.03    0.58
  -2  -7   2    2.14    0.52
   2  -7  -2    2.10    0.54
  -2  -7   2    2.01    0.34
   2   7  -2    2.13    0.57
  -2   7   2    0.91    0.47
  -1  -7   2    0.43    0.25
  -1  -7   2    0.15    0.38
   1  -7  -2    0.37    0.44
  -1   7   2   -0.53    0.36
   1   7  -2    0.33    0.51
   0  -7  -2    0.01    0.36
   0  -7   2   -0.21    0.20
   0  -7   2   -0.15    0.40
   0   7  -2   -0.01    0.39
   0   7   2   -0.16    0.39
   1  -7   2    3.78    0.63
  -1  -7  -2    3.50    0.58
   1   7   2    4.13    0.64
  -1   7  -2    4.70    0.67
  -1   7  -2    3.88    0.40
   2  -7   2    0.31    0.43
  -2  -7  -2    0.75    0.20
  -2  -7  -2   -0.12    0.40
  -2   7  -2   -0.03    0.39
   2   7   2    0.50    0.49
   3  -7   2    0.35    0.49
  -3  -7  -2    0.29    0.38
  -3  -7  -2    0.46    0.20
   3   7   2    0.49    0.46
  -3   7  -2    0.56    0.43
  -4  -7  -2    5.25    0.43
   4  -7   2    6.29    0.75
  -4  -7  -2    5.01    0.64
  -4   7  -2    5.50    0.67
   4   7   2    5.14    0.75
  -5  -7  -2   16.76    0.69
   5  -7   2   17.43    1.09
  -5  -7  -2   18.08    1.01
  -5   7  -2   17.46    0.97
   5   7   2   16.07    1.07
  -6  -7  -2    1.31    0.32
  -6  -7  -2    1.75    0.51
   6  -7   2    1.81    0.56
   6   7   2    2.36    0.63
  -6   7  -2    1.36    0.44
   7  -7   2   -0.07    0.46
  -7  -7  -2    0.37    0.27
  -7  -7  -2    0.58    0.46
  -7   7  -2    0.77    0.37
   7   7   2    0.73    0.51
  -8  -7  -2    1.97    0.41
   8  -7   2    1.45    0.58
  -8  -7  -2    1.30    0.45
  -8   7  -2    2.43    0.55
   8   7   2    1.03    0.60
  -9  -7  -2    8.52    0.79
   9  -7   2    8.27    0.92
  -9  -7  -2    8.14    0.64
   9   7   2    7.63    0.95
  -9   7  -2    8.39    0.82
 -10  -7  -2    0.77    0.36
  10  -7   2    0.37    0.52
 -10  -7  -2    0.78    0.40
  10   7   2    1.20    0.71
 -10   7  -2    0.72    0.46
  11  -7   2   -0.04    0.53
 -11  -7  -2    1.89    0.46
  11   7   2    0.12    0.61
 -11   7  -2    1.21    0.48
  12  -7   2    2.42    0.75
 -12  -7  -2    4.23    0.62
  12   7   2    3.57    0.89
 -12   7  -2    3.41    0.63
 -13  -7  -2    3.76    0.61
  13  -7   2    4.81    0.88
 -13   7  -2    5.11    0.79
  13   7   2    2.69    0.76
  14  -7   2   -0.32    0.50
 -14  -7  -2    0.61    0.43
 -14   7  -2   -0.09    0.48
  14   7   2    0.47    0.70
 -15  -7  -2    0.91    0.50
  15  -7   2    0.61    0.65
  15   7   2   -1.26    0.71
 -15   7  -2    0.32    0.55
  16  -7   2   -0.50    0.62
 -16  -7  -2    0.82    0.49
 -16   7  -2    0.46    0.64
  16   7   2   -0.26    0.74
 -17  -7  -2    0.17    0.43
  17  -7   2    0.15    0.59
  17   7   2   -1.49    0.75
  16  -8  -2    0.16    0.65
 -16  -8   2   -0.71    0.42
 -16   8   2   -0.38    0.66
  16   8  -2   -0.50    0.92
 -15  -8   2    0.83    0.58
  15  -8  -2    1.44    0.77
  15   8  -2   -0.19    0.71
 -15   8   2    1.33    0.64
  14  -8  -2    0.07    0.67
 -14  -8   2   -0.01    0.40
 -14   8   2    1.54    0.70
  14   8  -2    0.29    0.84
  13  -8  -2   -0.50    0.51
 -13  -8   2    0.06    0.37
 -13   8   2    0.04    0.55
  13   8  -2    0.59    0.87
 -12  -8   2    0.66    0.40
  12  -8  -2    0.39    0.57
 -12   8   2   -0.16    0.42
  12   8  -2    0.92    0.75
  11  -8  -2    2.51    0.74
 -11  -8   2    1.50    0.52
  11   8  -2    1.42    0.71
 -11   8   2    2.12    0.61
 -10  -8   2    5.04    0.66
  10  -8  -2    6.59    0.94
 -10   8   2    5.84    0.83
  10   8  -2    6.03    0.98
   9  -8  -2    2.94    0.70
  -9  -8   2    2.80    0.53
   9   8  -2    2.95    0.78
  -9   8   2    3.47    0.72
   8  -8  -2    1.54    0.62
  -8  -8   2    0.74    0.39
  -8  -8   2    0.14    0.36
   8   8  -2    0.22    0.61
  -8   8   2    0.88    0.48
  -7  -8   2    0.56    0.35
  -7  -8   2    0.90    0.39
   7  -8  -2    0.93    0.62
   7   8  -2    0.50    0.59
  -7   8   2    0.48    0.47
  -6  -8   2    6.15    0.62
   6  -8  -2    5.29    0.78
  -6  -8   2    5.16    0.64
  -6   8   2    4.65    0.73
   6   8  -2    5.21    0.82
   5  -8  -2   31.07    1.45
  -5  -8   2   31.73    1.12
  -5  -8   2   30.61    1.29
  -5   8   2   27.56    1.32
   5   8  -2   31.41    1.50
  -4  -8   2   -0.14    0.33
   4  -8  -2   -0.09    0.46
  -4  -8   2    0.09    0.30
  -4   8   2   -0.37    0.39
   4   8  -2    0.44    0.54
  -3  -8   2   -0.23    0.33
  -3  -8   2    0.10    0.34
   3  -8  -2   -0.35    0.41
  -3   8   2   -0.62    0.38
   3   8  -2   -0.75    0.45
  -2  -8   2    2.09    0.53
   2  -8  -2    1.96    0.64
  -2   8   2    2.42    0.59
   2   8  -2    1.57    0.63
  -1  -8   2   -0.49    0.39
   1  -8  -2    0.56    0.49
  -1   8   2    0.95    0.50
   1   8  -2    0.58    0.50
   0  -8  -2    4.29    0.74
   0  -8   2    3.11    0.62
   0   8   2    3.61    0.66
   0   8  -2    3.16    0.63
   1  -8   2   -0.49    0.40
  -1  -8  -2    0.02    0.49
  -1   8  -2    0.00    0.43
   1   8   2    0.43    0.48
  -2  -8  -2    4.34    0.73
   2  -8   2    4.71    0.73
  -2   8  -2    5.71    0.75
   2   8   2    5.25    0.73
   3  -8   2   -0.14    0.42
  -3  -8  -2   -0.08    0.44
  -3   8  -2    0.09    0.43
   3   8   2   -0.08    0.48
   4  -8   2    0.53    0.50
  -4  -8  -2    1.08    0.50
  -4   8  -2    0.35    0.42
   4   8   2    0.23    0.48
  -5  -8  -2    3.80    0.61
   5  -8   2    4.77    0.81
  -5   8  -2    4.91    0.70
   5   8   2    5.03    0.78
   6  -8   2    0.13    0.50
  -6  -8  -2    0.08    0.43
  -6  -8  -2    0.15    0.27
   6   8   2    0.25    0.55
  -6   8  -2    0.96    0.43
  -7  -8  -2    0.51    0.30
   7  -8   2   -0.77    0.52
  -7  -8  -2    0.34    0.42
  -7   8  -2    0.20    0.45
   7   8   2   -0.09    0.55
   8  -8   2    1.53    0.60
  -8  -8  -2    1.32    0.49
  -8  -8  -2    0.80    0.36
   8   8   2    1.97    0.65
  -8   8  -2    2.14    0.58
  -9  -8  -2    3.49    0.54
   9  -8   2    2.65    0.74
  -9  -8  -2    3.76    0.62
  -9   8  -2    3.02    0.64
   9   8   2    3.57    0.75
  10  -8   2   -0.28    0.51
 -10  -8  -2    0.20    0.33
  10   8   2   -0.42    0.65
 -10   8  -2    0.21    0.44
  11  -8   2    0.08    0.58
 -11  -8  -2    0.26    0.37
  11   8   2    0.44    0.73
 -11   8  -2    0.87    0.53
  12  -8   2    0.15    0.59
 -12  -8  -2    0.86    0.40
 -12   8  -2    0.08    0.49
  12   8   2    0.40    0.66
 -13  -8  -2    2.50    0.53
  13  -8   2    2.26    0.73
 -13   8  -2    2.38    0.67
  13   8   2    2.21    0.90
  14  -8   2   -0.12    0.60
 -14  -8  -2    0.96    0.52
 -14   8  -2    0.44    0.55
  14   8   2   -0.59    0.75
  15  -8   2    4.74    0.98
 -15  -8  -2    4.29    0.70
 -15   8  -2    3.11    0.80
  15   8   2    5.09    1.07
  16  -8   2    1.94    0.80
 -14  -9   2    1.86    0.59
  14  -9  -2    1.66    0.83
  14   9  -2    2.46    0.94
 -14   9   2    2.81    0.81
  13  -9  -2    1.14    0.65
 -13  -9   2   -0.10    0.44
  13   9  -2   -0.41    0.74
 -13   9   2   -0.23    0.48
  12  -9  -2   -0.41    0.65
 -12  -9   2    0.88    0.51
 -12   9   2    1.34    0.69
  12   9  -2    1.09    0.86
 -11  -9   2    6.82    0.86
  11  -9  -2    6.35    1.02
 -11   9   2    8.04    0.99
  11   9  -2    6.28    1.04
  10  -9  -2    1.68    0.69
 -10   9   2    1.16    0.56
  10   9  -2    1.15    0.75
   9  -9  -2    0.31    0.61
   9   9  -2   -0.29    0.58
  -9   9   2    0.63    0.49
   8  -9  -2    0.16    0.56
  -8   9   2   -0.60    0.45
   8   9  -2    0.50    0.61
  -7  -9   2    0.81    0.45
   7  -9  -2    0.88    0.56
   7   9  -2    0.42    0.59
  -7   9   2    0.37    0.52
  -6  -9   2   -0.62    0.37
   6  -9  -2    0.49    0.56
   6   9  -2   -0.15    0.64
  -6   9   2   -0.28    0.41
   5  -9  -2    0.55    0.54
  -5  -9   2    0.63    0.46
  -5   9   2    0.17    0.45
   5   9  -2   -0.22    0.52
   4  -9  -2    6.56    0.89
  -4  -9   2    7.57    0.87
   4   9  -2    5.92    0.88
  -4   9   2    5.87    0.82
   3  -9  -2   13.24    1.21
  -3  -9   2   11.85    0.91
   3   9  -2   10.09    1.09
  -3   9   2   12.71    1.06
  -2  -9   2    3.43    0.66
   2  -9  -2    3.69    0.73
  -2   9   2    3.05    0.63
   2   9  -2    4.61    0.80
  -1  -9   2   -0.15    0.44
   1  -9  -2    0.89    0.57
   1   9  -2    0.78    0.53
  -1   9   2   -0.08    0.41
   0  -9  -2    0.60    0.49
   0  -9   2    0.93    0.55
   0   9  -2    1.05    0.57
   0   9   2    1.39    0.55
  -1  -9  -2    1.33    0.62
   1  -9   2    1.57    0.60
   1   9   2    1.01    0.51
  -1   9  -2    0.94    0.54
   2  -9   2    0.91    0.56
  -2  -9  -2    1.02    0.56
  -2   9  -2    1.97    0.63
   2   9   2    1.41    0.57
  -3  -9  -2    0.20    0.50
   3  -9   2   -0.06    0.49
   3   9   2    0.75    0.53
  -3   9  -2    0.36    0.48
   4  -9   2    2.24    0.71
  -4  -9  -2    3.00    0.69
   4   9   2    3.17    0.73
  -4   9  -2    2.91    0.66
   5  -9   2   16.16    1.21
  -5  -9  -2   14.68    1.05
   5   9   2   16.43    1.19
  -5   9  -2   18.27    1.13
  -6  -9  -2   -0.18    0.48
   6  -9   2   -1.07    0.46
   6   9   2   -0.11    0.60
  -6   9  -2    0.93    0.48
  -7  -9  -2   -0.18    0.43
   7  -9   2    0.80    0.62
  -7   9  -2    1.52    0.53
   7   9   2    0.74    0.62
  -8  -9  -2    1.44    0.56
   8  -9   2    1.95    0.68
  -8   9  -2    2.82    0.62
   8   9   2    2.24    0.74
   9  -9   2   -0.07    0.61
   9   9   2    1.12    0.73
  -9   9  -2    0.94    0.53
  10  -9   2   -0.82    0.53
  10   9   2   -0.23    0.61
 -10   9  -2    0.16    0.44
  11  -9   2    0.62    0.72
  11   9   2   -1.02    0.59
 -11   9  -2    0.10    0.47
  12  -9   2    3.60    0.89
  12   9   2    4.19    1.01
 -12   9  -2    3.35    0.73
  13  -9   2    1.86    0.77
  13   9   2    0.56    0.68
 -13   9  -2    1.24    0.66
  14  -9   2    1.88    0.74
 -14   9  -2    1.47    0.68
  14   9   2    1.44    0.81
  12 -10  -2   -0.99    0.60
 -12  10   2    0.01    0.59
  12  10  -2    0.35    0.72
  11 -10  -2    1.29    0.76
 -11  10   2    2.32    0.69
  11  10  -2    0.77    0.76
  10 -10  -2   -0.06    0.66
  10  10  -2    0.89    0.77
 -10  10   2    0.52    0.55
   9 -10  -2    2.38    0.79
  -9  10   2    3.30    0.76
   9  10  -2    2.76    0.87
   8 -10  -2    0.60    0.74
  -8  10   2    0.36    0.60
   8  10  -2    0.45    0.64
   7 -10  -2    0.43    0.60
   7  10  -2    1.34    0.74
  -7  10   2   -0.13    0.49
  -6 -10   2    0.39    0.48
   6 -10  -2   -0.24    0.66
  -6  10   2   -0.14    0.53
   6  10  -2    1.22    0.65
  -5 -10   2    7.63    0.90
   5 -10  -2    6.09    0.92
   5  10  -2    6.82    0.97
  -5  10   2    7.73    0.97
  -4 -10   2    7.28    0.88
   4 -10  -2    4.99    0.88
  -4  10   2    6.95    0.94
   4  10  -2    6.98    0.96
   3 -10  -2   -0.01    0.52
  -3 -10   2    0.14    0.53
  -3  10   2    0.15    0.47
   3  10  -2    0.88    0.57
   2 -10  -2    6.08    0.93
  -2 -10   2    6.25    0.86
   2  10  -2    6.71    0.90
  -2  10   2    6.17    0.87
  -1 -10   2    0.57    0.62
   1 -10  -2    0.13    0.53
   1  10  -2    1.22    0.60
  -1  10   2   -0.03    0.47
   0 -10  -2    1.53    0.68
   0 -10   2    2.88    0.81
   0  10   2    2.56    0.69
   0  10  -2    2.12    0.66
   1 -10   2   -0.43    0.58
  -1 -10  -2   -0.28    0.52
  -1  10  -2    0.12    0.49
   1  10   2    0.13    0.52
  -2 -10  -2    1.23    0.59
   2 -10   2    0.78    0.55
   2  10   2    1.24    0.60
  -2  10  -2    1.54    0.60
  -3 -10  -2    0.38    0.59
   3 -10   2    0.88    0.74
   3  10   2    0.79    0.59
  -3  10  -2    0.95    0.54
   4 -10   2    0.85    0.61
  -4 -10  -2    1.58    0.61
  -4  10  -2    0.58    0.47
   4  10   2    0.57    0.65
   5 -10   2    1.07    0.68
  -5 -10  -2    1.62    0.61
  -5  10  -2    1.94    0.60
   5  10   2    1.91    0.71
   6 -10   2    2.75    0.80
  -6 -10  -2    2.32    0.61
  -6  10  -2    1.75    0.59
   6  10   2    3.44    0.84
  -7 -10  -2   -0.20    0.45
   7 -10   2    0.31    0.66
   7  10   2    1.54    0.69
  -7  10  -2    0.73    0.52
   8 -10   2    0.06    0.58
  -8 -10  -2   -0.75    0.51
  -8  10  -2    0.28    0.45
   8  10   2    0.89    0.63
   9 -10   2    0.78    0.73
   9  10   2    2.16    0.81
  -9  10  -2    3.20    0.70
  10 -10   2    0.95    0.84
 -10  10  -2    1.00    0.63
  10  10   2    0.10    0.73
  11 -10   2    1.54    0.78
  11  10   2    1.85    0.89
 -11  10  -2    1.53    0.64
  12 -10   2   -0.53    0.78
 -12  10  -2    0.39    0.55
  12  10   2    0.79    0.72
  10 -11  -2   -1.75    0.56
   9 -11  -2   -0.57    0.74
  -9  11   2   -0.03    0.54
   9  11  -2    0.43    0.80
   8 -11  -2    1.59    0.89
  -8  11   2    1.93    0.69
   8  11  -2    2.42    0.88
   7 -11  -2    1.93    0.80
  -7  11   2    0.98    0.59
   7  11  -2    1.12    0.84
   6 -11  -2    2.17    0.86
   6  11  -2    0.61    0.77
  -6  11   2    1.97    0.66
  -5 -11   2    0.13    0.54
   5 -11  -2    0.74    0.69
   5  11  -2    0.50    0.61
  -5  11   2    1.31    0.64
   4 -11  -2   -0.23    0.62
  -4 -11   2   -0.27    0.45
  -4  11   2   -0.09    0.52
   4  11  -2    1.19    0.67
   3 -11  -2    6.47    0.99
  -3 -11   2    8.40    1.00
   3  11  -2    8.13    1.09
  -3  11   2    7.65    1.07
   2 -11  -2    2.79    0.81
  -2 -11   2    4.43    0.85
   2  11  -2    3.59    0.81
  -2  11   2    3.05    0.78
   1 -11  -2   -0.98    0.58
  -1 -11   2    0.72    0.62
   1  11  -2    0.50    0.62
  -1  11   2    1.01    0.67
   0 -11   2   -0.34    0.64
   0 -11  -2    1.31    0.64
   0  11   2    0.76    0.60
   0  11  -2    0.17    0.64
   1 -11   2    5.08    0.89
  -1 -11  -2    5.47    0.94
   1  11   2    5.51    0.92
  -1  11  -2    5.76    0.91
   2 -11   2    3.42    0.81
  -2 -11  -2    3.87    0.88
  -2  11  -2    5.55    0.88
   2  11   2    4.53    0.88
  -3 -11  -2    2.20    0.70
   3 -11   2    3.34    0.92
   3  11   2    2.89    0.83
  -3  11  -2    2.94    0.75
  -4 -11  -2    2.22    0.70
   4 -11   2   -0.40    0.58
  -4  11  -2    0.77    0.55
   4  11   2    0.11    0.60
  -5 -11  -2    3.16    0.77
   5 -11   2    2.02    0.85
   5  11   2    3.73    0.88
  -5  11  -2    4.72    0.85
  -6 -11  -2    0.41    0.55
   6 -11   2    0.70    0.68
  -6  11  -2    1.66    0.59
   6  11   2    0.93    0.66
   7 -11   2   -0.26    0.70
  -7 -11  -2    0.53    0.60
  -7  11  -2    0.47    0.59
   7  11   2    0.89    0.68
   8 -11   2    0.13    0.76
   8  11   2    1.38    0.77
  -8  11  -2   -0.06    0.49
   9 -11   2    1.51    0.92
   9  11   2    1.53    0.74
  -9  11  -2    1.73    0.62
   5 -12  -2    2.32    0.88
   5  12  -2    1.00    0.71
  -5  12   2    0.53    0.63
   4 -12  -2   -1.18    0.67
  -4 -12   2   -0.47    0.51
   4  12  -2    0.59    0.64
  -4  12   2    0.35    0.52
   3 -12  -2   -1.28    0.62
  -3 -12   2    0.61    0.64
  -3  12   2    0.90    0.63
   3  12  -2    0.83    0.67
   2 -12  -2   -0.95    0.66
  -2 -12   2    0.13    0.62
   2  12  -2    1.05    0.63
  -2  12   2    0.29    0.48
   1 -12  -2    1.78    0.85
  -1 -12   2    2.78    0.79
  -1  12   2    2.87    0.75
   1  12  -2    1.91    0.70
   0 -12   2    1.01    0.79
   0 -12  -2    0.21    0.74
   0  12   2    0.24    0.50
   0  12  -2    1.90    0.66
  -1 -12  -2    0.19    0.68
   1 -12   2   -0.49    0.67
  -1  12  -2    0.39    0.58
   1  12   2    0.59    0.62
  -2 -12  -2    0.06    0.64
   2 -12   2   -0.10    0.61
  -2  12  -2    0.61    0.55
   2  12   2    0.83    0.61
   3 -12   2    1.95    0.78
  -3 -12  -2    1.38    0.71
   3  12   2    1.67    0.71
  -3  12  -2    1.57    0.71
   4 -12   2   -2.28    0.54
  -4 -12  -2    0.21    0.60
   4  12   2    0.27    0.68
  -4  12  -2    0.64    0.64
   5 -12   2    0.16    0.65
  -5 -12  -2    0.14    0.59
 -21   0   3    4.48    0.78
  21   0  -3    2.96    0.88
 -20   0   3    0.30    0.51
  20   0  -3    0.58    0.66
  19   0  -3    0.01    0.48
 -19   0   3    0.88    0.53
  18   0  -3   -0.60    0.50
 -18   0   3    0.49    0.41
  17   0  -3    1.91    0.66
 -17   0   3    0.71    0.50
  16   0  -3    0.34    0.43
 -16   0   3    0.18    0.37
  15   0  -3    5.67    0.81
 -15   0   3    5.46    0.71
  14   0  -3    0.36    0.42
 -14   0   3    0.33    0.35
  13   0  -3   49.93    1.10
  13   0  -3   49.08    1.76
 -13   0   3   50.18    1.53
 -12   0   3   -0.71    0.23
  12   0  -3   -0.10    0.33
  12   0  -3    0.01    0.18
  11   0  -3    4.82    0.62
 -11   0   3    4.55    0.50
  11   0  -3    4.81    0.33
  10   0  -3    0.24    0.28
 -10   0   3   -0.18    0.22
  10   0  -3   -0.09    0.15
   9   0  -3    2.15    0.40
  -9   0   3    2.65    0.35
   9   0  -3    2.44    0.23
   8   0  -3    0.15    0.24
  -8   0   3   -0.03    0.20
   8   0  -3    0.03    0.13
  -7   0   3   60.48    1.36
   7   0  -3   59.74    1.09
   7   0  -3   58.17    1.55
   6   0  -3   -0.12    0.19
  -6   0   3   -0.07    0.17
   6   0  -3   -0.16    0.12
  -6   0   3    0.00    0.20
  -5   0   3   11.16    0.44
  -5   0   3   10.93    0.31
   5   0  -3   10.80    0.31
   5   0  -3   10.50    0.54
   4   0  -3    0.01    0.09
   4   0  -3    0.12    0.17
  -4   0   3   -0.14    0.13
   4   0  -3    0.10    0.10
  -3   0   3   85.41    1.64
  -3   0   3   80.75    1.55
   3   0  -3   84.61    1.36
  -3   0   3   82.99    1.35
  -2   0   3    0.08    0.12
  -2   0   3   -0.02    0.17
   2   0  -3   -0.17    0.10
  -2   0   3    0.07    0.15
   1   0  -3  174.62    2.89
  -1   0   3  174.69    2.90
  -1   0   3  175.29    2.73
  -1   0   3  175.91    2.93
   0   0   3   -0.11    0.10
   0   0  -3   -0.08    0.06
   0   0   3   -0.07    0.13
   0   0   3    0.01    0.07
  -1   0  -3    7.14    0.35
  -2   0  -3   -0.42    0.16
   2   0   3   -0.25    0.08
   2   0   3   -0.27    0.07
   2   0   3   -0.26    0.17
   3   0   3  131.91    2.12
  -3   0  -3  125.54    2.34
   3   0   3  128.38    2.13
   3   0   3  127.83    2.20
   4   0   3   -0.05    0.15
  -4   0  -3    0.35    0.23
   4   0   3   -0.05    0.11
   5   0   3   19.92    0.57
  -5   0  -3   18.68    0.72
   5   0   3   19.38    0.62
  -6   0  -3   -0.15    0.26
   6   0   3    0.01    0.15
   6   0   3   -0.18    0.20
   7   0   3    5.93    0.47
  -7   0  -3    6.02    0.55
   7   0   3    5.46    0.39
   8   0   3    0.24    0.19
  -8   0  -3   -0.39    0.26
   8   0   3   -0.24    0.19
   9   0   3    3.39    0.40
  -9   0  -3    2.39    0.39
   9   0   3    2.66    0.36
  10   0   3    0.01    0.24
 -10   0  -3   -0.30    0.27
  10   0   3    0.16    0.23
 -11   0  -3    0.54    0.34
  11   0   3    1.01    0.32
  11   0   3    0.56    0.31
 -12   0  -3    0.13    0.35
  12   0   3    0.02    0.29
  12   0   3   -0.22    0.29
  13   0   3    1.60    0.39
  13   0   3    2.50    0.53
 -13   0  -3    1.21    0.44
  14   0   3    0.57    0.34
  14   0   3    0.21    0.36
 -14   0  -3    0.31    0.43
  15   0   3    1.73    0.44
 -15   0  -3    2.45    0.53
  15   0   3    1.24    0.49
 -16   0  -3    0.51    0.44
  16   0   3   -0.27    0.34
  16   0   3    0.06    0.44
 -17   0  -3    1.77    0.54
  17   0   3    1.22    0.58
 -18   0  -3    0.08    0.41
 -19   0  -3    7.35    0.90
 -20   0  -3    0.94    0.54
  21  -1  -3    5.03    0.97
 -21  -1   3    6.37    0.91
 -21   1   3    5.06    0.83
  21   1  -3    4.61    1.05
 -20  -1   3    0.99    0.50
  20  -1  -3   -0.12    0.56
  20   1  -3   -0.42    0.57
 -20   1   3    0.14    0.44
 -19  -1   3    0.80    0.51
  19  -1  -3    1.05    0.68
 -19   1   3    1.56    0.52
  19   1  -3    0.22    0.60
 -18  -1   3    2.10    0.60
  18  -1  -3    1.73    0.58
 -18   1   3    1.67    0.51
  18   1  -3   -0.49    0.54
 -17  -1   3    0.01    0.41
  17  -1  -3   -0.11    0.55
  17   1  -3    0.11    0.44
 -17   1   3   -0.22    0.40
  16  -1  -3   10.94    1.12
 -16  -1   3   12.90    0.93
  16   1  -3   13.99    1.11
 -16   1   3   13.97    0.89
  15  -1  -3    0.16    0.38
 -15  -1   3    0.25    0.41
  15   1  -3    0.96    0.59
 -15   1   3    0.49    0.39
  14  -1  -3   24.45    1.31
  14  -1  -3   25.66    0.85
 -14  -1   3   25.64    1.13
  14   1  -3   28.00    1.38
 -14   1   3   24.95    1.07
  13  -1  -3   10.23    0.57
  13  -1  -3    9.22    0.81
 -13  -1   3   10.93    0.77
  13   1  -3   11.21    1.04
 -13   1   3   10.65    0.71
  12  -1  -3   14.38    0.92
 -12  -1   3   14.74    0.80
  12  -1  -3   13.94    0.62
  12   1  -3   14.44    0.97
  12   1  -3   13.71    0.44
 -12   1   3   14.48    0.74
  11  -1  -3    5.45    0.43
 -11  -1   3    5.17    0.55
  11  -1  -3    5.73    0.67
  11   1  -3    5.25    0.27
 -11   1   3    5.00    0.51
  11   1  -3    5.08    0.65
  10  -1  -3   20.34    0.98
 -10  -1   3   20.81    0.85
  10  -1  -3   22.17    0.70
 -10   1   3   22.31    0.84
  10   1  -3   22.02    0.50
  10   1  -3   21.68    1.05
  -9  -1   3    6.57    0.25
  -9  -1   3    6.76    0.49
   9  -1  -3    6.31    0.42
   9   1  -3    6.98    0.24
  -9   1   3    7.50    0.66
   9   1  -3    7.48    0.61
  -9   1   3    6.86    0.45
   8  -1  -3    0.03    0.20
  -8  -1   3   -0.04    0.08
  -8  -1   3   -0.07    0.19
   8   1  -3    0.26    0.29
   8   1  -3   -0.01    0.08
  -8   1   3   -0.16    0.18
  -8   1   3    0.02    0.29
  -7  -1   3   68.07    1.53
   7  -1  -3   68.87    1.35
  -7   1   3   65.32    1.43
   7   1  -3   65.49    1.68
  -7   1   3   67.40    1.66
  -6  -1   3  148.21    2.77
   6  -1  -3  152.23    2.56
  -6   1   3  152.65    2.71
  -6   1   3  150.54    2.94
   6   1  -3  156.51    3.02
   5  -1  -3   79.83    1.48
  -5  -1   3   80.11    1.61
   5   1  -3   79.88    1.76
  -5   1   3   78.93    1.53
  -5   1   3   78.80    1.72
   4  -1  -3  135.18    2.27
  -4  -1   3  133.75    2.42
   4   1  -3  133.04    2.55
  -4   1   3  135.19    2.51
  -4   1   3  134.16    2.34
  -3  -1   3    0.36    0.17
  -3  -1   3    0.48    0.07
   3  -1  -3    0.27    0.16
   3   1  -3    0.73    0.22
   3   1  -3    0.61    0.09
  -3   1   3    0.34    0.19
  -3   1   3    0.44    0.14
  -2  -1   3   34.33    0.81
  -2  -1   3   33.37    0.63
  -2   1   3   34.82    0.74
  -2   1   3   34.02    0.75
  -2   1   3   32.91    0.78
   2   1  -3   34.55    0.64
   2   1  -3   33.76    0.83
  -1  -1   3   89.23    1.63
  -1  -1   3   87.16    1.45
   1  -1  -3   88.35    1.58
   1   1  -3   85.57    1.59
  -1   1   3   87.82    1.53
  -1   1   3   87.22    1.57
  -1   1   3   84.88    1.55
   0  -1  -3  163.42    2.71
   0  -1   3  164.45    2.71
   0  -1   3  162.54    2.77
   0  -1   3  164.28    2.61
   0   1   3  162.84    2.70
   0   1   3  161.25    2.67
   0   1  -3  160.90    2.70
  -1  -1  -3  369.16    6.06
  -1  -1  -3  374.61    6.05
   1  -1   3  376.06    5.81
   1  -1   3  383.83    5.99
  -1   1  -3  379.75    6.15
   1   1   3  391.84    5.86
   1   1   3  373.49    6.15
  -1   1  -3  379.98    6.10
   2  -1   3  242.32    3.87
  -2  -1  -3  242.81    4.02
   2  -1   3  242.91    3.88
  -2   1  -3  240.62    4.05
  -2   1  -3  244.56    3.87
   2   1   3  242.52    3.88
   2   1   3  241.28    3.93
   3  -1   3    5.44    0.36
  -3  -1  -3    5.84    0.38
   3   1   3    5.37    0.31
  -3   1  -3    6.01    0.39
   3   1   3    5.97    0.35
  -3   1  -3    5.35    0.22
  -4  -1  -3  121.68    2.31
   4  -1   3  126.85    2.24
  -4   1  -3  121.55    2.14
   4   1   3  122.53    2.21
  -4   1  -3  124.30    2.33
   4   1   3  125.51    2.20
   5  -1   3   50.12    1.17
  -5  -1  -3   51.93    1.24
  -5   1  -3   48.96    1.23
   5   1   3   51.75    1.14
  -5   1  -3   52.11    1.09
   5   1   3   51.21    1.15
   6  -1   3  201.31    3.52
  -6  -1  -3  206.31    3.69
   6   1   3  207.42    3.65
   6   1   3  206.26    3.46
  -6   1  -3  203.32    3.69
  -6   1  -3  208.49    3.58
   7  -1   3   53.08    1.28
  -7  -1  -3   52.91    1.35
  -7   1  -3   54.49    1.37
  -7   1  -3   52.41    1.24
   7   1   3   52.88    1.23
   7   1   3   52.16    1.30
   8  -1   3    9.62    0.53
  -8  -1  -3    9.73    0.58
   8  -1   3    9.14    0.57
   8   1   3    8.81    0.55
  -8   1  -3    9.22    0.60
   8   1   3    9.16    0.51
   9  -1   3   12.32    0.63
   9  -1   3   13.15    0.64
  -9  -1  -3   12.08    0.66
  -9   1  -3   12.54    0.67
   9   1   3   11.52    0.66
   9   1   3   12.68    0.60
  10  -1   3    9.07    0.58
 -10  -1  -3   10.11    0.65
  10  -1   3   10.45    0.65
 -10   1  -3    9.98    0.63
  10   1   3    9.18    0.56
  10   1   3    9.23    0.64
  11  -1   3   13.90    0.75
  11  -1   3   14.43    0.79
 -11  -1  -3   14.63    0.79
  11   1   3   14.83    0.83
  11   1   3   15.39    0.74
 -11   1  -3   14.78    0.79
  12  -1   3    1.40    0.38
  12  -1   3    0.68    0.35
 -12  -1  -3    0.87    0.40
 -12   1  -3    0.91    0.37
  12   1   3    0.98    0.35
  12   1   3    0.61    0.38
  13  -1   3    3.82    0.58
 -13  -1  -3    3.58    0.56
  13  -1   3    4.14    0.53
 -13   1  -3    3.98    0.61
  13   1   3    3.36    0.57
  13   1   3    4.65    0.54
 -14  -1  -3    1.69    0.45
  14  -1   3    2.21    0.49
  14  -1   3    2.43    0.49
  14   1   3    2.09    0.43
  14   1   3    2.08    0.56
 -14   1  -3    1.93    0.52
  15  -1   3    0.82    0.41
  15  -1   3   -0.11    0.37
 -15  -1  -3    0.48    0.41
  15   1   3    0.68    0.47
 -15   1  -3    0.81    0.42
  15   1   3    0.14    0.33
  16  -1   3   11.71    0.83
  16  -1   3   10.69    0.88
 -16  -1  -3   12.26    0.89
  16   1   3   11.83    0.99
 -16   1  -3   10.80    0.84
 -17  -1  -3    0.34    0.46
  17   1   3   -0.59    0.46
 -17   1  -3    1.12    0.53
 -18  -1  -3    0.77    0.47
 -18   1  -3    0.06    0.42
 -19  -1  -3   -0.16    0.53
 -19   1  -3    0.49    0.50
 -20  -1  -3    1.46    0.59
 -20   1  -3   -0.45    0.41
  21  -2  -3    0.80    0.58
 -21  -2   3    1.91    0.70
 -21   2   3    2.08    0.66
  21   2  -3   -0.04    0.78
 -20  -2   3   15.92    1.20
  20  -2  -3   10.27    1.26
 -20   2   3   14.75    1.12
  20   2  -3   13.34    1.40
 -19  -2   3    1.25    0.57
  19  -2  -3    0.66    0.55
  19   2  -3    0.84    0.72
 -19   2   3    1.18    0.52
 -18  -2   3    1.75    0.58
  18  -2  -3    2.25    0.65
  18   2  -3    0.88    0.61
 -18   2   3    1.67    0.50
 -17  -2   3    7.84    0.90
  17  -2  -3    8.23    1.01
 -17   2   3    8.07    0.84
  17   2  -3    7.39    1.02
 -16  -2   3    4.65    0.68
  16  -2  -3    4.97    0.80
 -16   2   3    4.98    0.65
  16   2  -3    4.73    0.83
 -15  -2   3    6.01    0.74
  15  -2  -3    6.42    0.66
  15  -2  -3    6.99    0.92
 -15   2   3    6.32    0.67
  15   2  -3    7.49    1.01
 -14  -2   3    2.03    0.51
  14  -2  -3    2.72    0.44
  14  -2  -3    2.02    0.58
  14   2  -3    1.97    0.57
 -14   2   3    1.95    0.46
  13  -2  -3    4.91    0.51
  13  -2  -3    5.37    0.76
 -13  -2   3    5.68    0.65
  13   2  -3    6.57    0.82
 -13   2   3    5.84    0.61
  12  -2  -3    5.02    0.51
 -12  -2   3    4.62    0.61
  12   2  -3    4.04    0.64
 -12   2   3    4.37    0.50
 -12   2   3    4.95    0.69
 -11  -2   3    2.57    0.43
  11  -2  -3    1.42    0.35
 -11   2   3    1.87    0.50
 -11   2   3    2.04    0.36
  11   2  -3    3.12    0.56
  10  -2  -3   13.36    0.66
 -10  -2   3   12.97    0.70
  10   2  -3   11.14    0.78
 -10   2   3   11.17    0.77
 -10   2   3   12.63    0.63
  -9  -2   3    0.71    0.29
   9  -2  -3    0.24    0.26
  -9   2   3    0.04    0.31
   9   2  -3    0.21    0.31
  -9   2   3    0.23    0.20
  -8  -2   3    6.98    0.49
   8  -2  -3    8.00    0.49
  -8   2   3    7.46    0.44
   8   2  -3    6.99    0.61
  -8   2   3    6.97    0.58
  -7  -2   3   12.27    0.59
   7  -2  -3   13.30    0.59
   7   2  -3   12.93    0.73
  -7   2   3   13.26    0.70
  -7   2   3   13.59    0.52
   6  -2  -3    5.58    0.46
  -6  -2   3    5.40    0.16
  -6  -2   3    5.25    0.40
  -6  -2   3    5.29    0.16
   6   2  -3    6.00    0.57
  -6   2   3    5.05    0.51
  -6   2   3    5.03    0.33
  -5  -2   3  212.71    3.13
   5  -2  -3  204.66    3.49
  -5  -2   3  201.48    3.60
  -5  -2   3  203.57    3.11
  -5   2   3  203.37    3.73
   5   2  -3  201.70    3.81
  -5   2   3  208.85    3.43
   4  -2  -3  144.99    2.52
  -4  -2   3  140.20    2.21
  -4  -2   3  138.35    2.56
  -4   2   3  141.41    2.65
   4   2  -3  140.54    2.22
   4   2  -3  138.49    2.71
  -4   2   3  138.41    2.39
  -3  -2   3  482.74    7.20
  -3  -2   3  479.20    7.72
   3  -2  -3  483.75    7.45
  -3   2   3  484.15    7.53
  -3   2   3  471.05    7.81
   3   2  -3  474.42    7.90
  -2  -2   3  419.82    6.45
   2  -2  -3  426.12    6.64
   2  -2  -3  441.62    6.68
  -2  -2   3  427.80    6.87
  -2   2   3  420.79    6.94
   2   2  -3  413.11    6.99
  -2   2   3  427.20    6.67
   1  -2  -3   33.18    0.67
  -1  -2   3   32.38    0.76
  -1  -2   3   34.01    0.83
   1  -2  -3   34.30    0.68
   1   2  -3   33.84    0.86
  -1   2   3   33.68    0.83
  -1   2   3   34.08    0.85
   0  -2   3   82.06    1.58
   0  -2  -3   82.82    1.47
   0  -2   3   82.98    1.55
   0   2   3   83.42    1.60
   0   2  -3   84.50    1.61
   0   2   3   83.90    1.62
  -1  -2  -3    0.03    0.15
   1  -2   3   -0.03    0.18
  -1   2  -3   -0.31    0.15
  -1   2  -3    0.19    0.19
   1   2   3    0.10    0.17
   1   2   3    0.13    0.18
  -2  -2  -3  299.23    4.88
   2  -2   3  295.88    4.80
  -2   2  -3  299.80    4.95
  -2   2  -3  297.36    4.89
   2   2   3  301.01    4.82
   2   2   3  301.96    4.97
  -3  -2  -3    0.64    0.21
   3  -2   3    0.64    0.26
  -3   2  -3    1.09    0.25
  -3   2  -3    0.84    0.18
   3   2   3    0.80    0.22
   3   2   3    0.81    0.23
  -4  -2  -3   15.94    0.60
   4  -2   3   15.94    0.65
  -4   2  -3   15.41    0.50
   4   2   3   15.52    0.60
   4   2   3   15.13    0.59
  -4   2  -3   15.71    0.61
  -5  -2  -3   27.55    0.83
   5  -2   3   29.12    0.90
   5   2   3   28.52    0.86
  -5   2  -3   28.16    0.88
  -5   2  -3   28.27    0.74
   5   2   3   27.90    0.85
   6  -2   3    8.26    0.56
  -6  -2  -3    6.40    0.52
  -6   2  -3    6.96    0.53
   6   2   3    6.95    0.55
   6   2   3    6.33    0.49
  -6   2  -3    6.10    0.41
  -7  -2  -3    0.46    0.27
   7  -2   3    0.36    0.30
  -7   2  -3    0.46    0.21
   7   2   3    0.50    0.25
   7   2   3    0.44    0.31
  -7   2  -3    0.44    0.28
  -8  -2  -3   16.38    0.74
   8  -2   3   17.58    0.79
  -8   2  -3   18.73    0.73
  -8   2  -3   19.90    0.79
   8   2   3   18.22    0.81
   8   2   3   18.86    0.73
  -9  -2  -3    6.80    0.55
   9  -2   3    5.94    0.55
   9   2   3    6.14    0.59
   9   2   3    6.59    0.50
  -9   2  -3    7.53    0.57
  -9   2  -3    6.85    0.51
 -10  -2  -3    1.54    0.38
  10  -2   3    1.71    0.39
 -10   2  -3    2.45    0.42
  10   2   3    1.73    0.43
  10   2   3    2.88    0.41
 -10   2  -3    2.50    0.44
  11  -2   3    2.90    0.47
 -11  -2  -3    3.36    0.51
  11  -2   3    3.94    0.54
  11   2   3    2.33    0.50
 -11   2  -3    2.62    0.47
  11   2   3    2.96    0.46
  12  -2   3    6.29    0.65
 -12  -2  -3    5.95    0.64
  12  -2   3    7.05    0.68
  12   2   3    6.31    0.73
 -12   2  -3    5.96    0.62
  12   2   3    6.05    0.58
  13  -2   3    0.00    0.29
  13  -2   3    0.44    0.37
 -13  -2  -3   -0.05    0.34
 -13   2  -3   -0.08    0.34
  13   2   3   -0.25    0.28
  13   2   3    0.36    0.47
  14  -2   3   24.69    1.17
  14  -2   3   27.53    1.13
 -14  -2  -3   25.69    1.16
 -14   2  -3   24.62    1.10
  14   2   3   25.38    1.03
  14   2   3   25.10    1.24
  15  -2   3    5.96    0.67
 -15  -2  -3    6.19    0.70
  15  -2   3    6.02    0.72
  15   2   3    4.39    0.74
 -15   2  -3    6.32    0.68
  16  -2   3    6.71    0.82
  16  -2   3    8.65    0.80
 -16  -2  -3    7.42    0.81
 -16   2  -3    8.53    0.81
  16   2   3    9.82    0.98
 -17  -2  -3    0.18    0.44
  17  -2   3    1.14    0.47
  17   2   3   -0.46    0.51
 -17   2  -3    0.66    0.43
 -18  -2  -3    0.92    0.48
 -18   2  -3    0.58    0.54
 -19  -2  -3    3.91    0.75
 -19   2  -3    4.04    0.70
 -20  -2  -3    3.17    0.69
 -20   2  -3    4.41    0.76
  20  -3  -3   -0.12    0.47
 -20  -3   3    0.39    0.53
 -20   3   3    0.88    0.51
  20   3  -3    0.36    0.69
  19  -3  -3   -0.25    0.46
 -19  -3   3    0.50    0.57
  19   3  -3   -1.11    0.65
 -19   3   3    0.11    0.45
  18  -3  -3    1.80    0.66
 -18  -3   3    1.22    0.53
 -18   3   3    0.29    0.48
  18   3  -3    0.64    0.72
 -17  -3   3    3.52    0.66
  17  -3  -3    5.77    0.91
  17   3  -3    4.50    0.90
 -17   3   3    5.42    0.66
 -16  -3   3   -0.21    0.38
  16  -3  -3    0.79    0.46
 -16   3   3    0.19    0.32
  16   3  -3   -0.27    0.50
  15  -3  -3    3.82    0.55
  15  -3  -3    2.67    0.61
 -15  -3   3    3.28    0.59
  15   3  -3    3.15    0.71
 -15   3   3    4.89    0.60
 -14  -3   3   20.02    1.06
  14  -3  -3   18.02    0.90
 -14   3   3   17.64    1.14
 -14   3   3   17.65    0.86
  14   3  -3   18.11    1.18
 -13  -3   3   12.19    0.86
  13  -3  -3   13.36    0.80
 -13   3   3   13.53    0.74
  13   3  -3   14.40    1.04
 -13   3   3   11.63    0.96
 -12  -3   3   25.12    1.09
  12  -3  -3   24.27    1.00
 -12   3   3   25.60    0.93
 -12   3   3   24.56    1.26
  12   3  -3   26.21    1.32
 -11  -3   3    9.32    0.70
  11  -3  -3    9.92    0.68
  11   3  -3   10.79    0.86
 -11   3   3    9.87    0.81
 -11   3   3    9.26    0.57
 -10  -3   3    2.16    0.41
 -10  -3   3    2.40    0.17
  10  -3  -3    2.55    0.43
 -10   3   3    2.42    0.35
  10   3  -3    3.77    0.62
 -10   3   3    2.78    0.53
  -9  -3   3    0.08    0.10
   9  -3  -3    0.23    0.30
  -9  -3   3    0.04    0.11
  -9  -3   3   -0.10    0.23
   9   3  -3   -0.09    0.33
  -9   3   3   -0.13    0.35
  -9   3   3   -0.03    0.19
   8  -3  -3    7.58    0.58
  -8  -3   3    7.76    0.30
  -8  -3   3    7.96    0.53
  -8   3   3    8.44    0.44
   8   3  -3    6.91    0.70
  -8   3   3    8.51    0.64
  -7  -3   3   34.33    1.05
   7  -3  -3   35.47    1.10
  -7  -3   3   36.83    0.76
   7   3  -3   36.96    1.28
  -7   3   3   37.09    0.90
  -7   3   3   34.75    1.16
  -6  -3   3   49.81    1.26
   6  -3  -3   49.34    1.31
  -6  -3   3   50.40    0.98
   6   3  -3   48.35    1.44
  -6   3   3   48.43    1.33
  -6   3   3   48.21    1.04
  -5  -3   3  339.31    5.31
   5  -3  -3  349.57    5.70
  -5  -3   3  342.02    5.80
  -5   3   3  348.53    5.96
  -5   3   3  348.65    5.53
   5   3  -3  336.33    6.06
  -4  -3   3  265.99    4.54
   4  -3  -3  263.41    4.49
  -4  -3   3  258.19    4.17
  -4   3   3  270.84    4.69
  -4   3   3  267.58    4.26
   4   3  -3  260.77    4.76
   3  -3  -3   35.38    1.04
  -3  -3   3   35.14    0.84
   3  -3  -3   36.74    0.65
  -3  -3   3   35.50    0.94
  -3   3   3   35.67    0.70
   3   3  -3   36.66    1.09
  -3   3   3   34.79    0.99
   2  -3  -3    8.47    0.20
  -2  -3   3    8.13    0.43
   2  -3  -3    8.27    0.56
  -2  -3   3    8.43    0.42
   2  -3  -3    8.80    0.24
  -2   3   3    9.15    0.50
   2   3  -3    9.94    0.59
   1  -3  -3   21.26    0.45
   1  -3  -3   22.30    0.79
  -1  -3   3   20.57    0.67
   1  -3  -3   21.80    0.44
  -1  -3   3   22.68    0.70
   1   3  -3   23.81    0.82
  -1   3   3   22.10    0.74
   0  -3  -3   79.28    1.70
   0  -3   3   78.82    1.58
   0  -3  -3   80.67    1.39
   0  -3   3   82.77    1.64
   0   3   3   77.84    1.68
   0   3   3   83.05    1.49
   0   3  -3   80.47    1.70
  -1  -3  -3   20.26    0.52
   1  -3   3   20.29    0.60
   1  -3   3   21.23    0.73
   1   3   3   21.14    0.72
  -1   3  -3   19.86    0.69
   1   3   3   19.84    0.71
  -2  -3  -3    7.32    0.34
   2  -3   3    7.90    0.53
   2   3   3    8.51    0.52
   2   3   3    7.01    0.48
  -2   3  -3    7.02    0.43
  -2   3  -3    7.92    0.42
  -3  -3  -3   13.19    0.50
   3  -3   3   14.08    0.63
  -3   3  -3   13.79    0.57
  -3   3  -3   15.06    0.57
   3   3   3   13.83    0.68
   3   3   3   13.67    0.62
  -4  -3  -3    0.48    0.23
   4  -3   3    0.43    0.30
  -4   3  -3    0.42    0.21
   4   3   3    0.42    0.33
   4   3   3    0.41    0.28
  -4   3  -3    0.80    0.28
   5  -3   3    0.65    0.31
  -5  -3  -3   -0.24    0.21
   5   3   3    0.40    0.25
  -5   3  -3   -0.25    0.20
  -5   3  -3    0.15    0.27
   5   3   3   -0.36    0.35
  -6  -3  -3   29.77    0.90
   6  -3   3   31.41    1.03
  -6   3  -3   30.28    0.92
   6   3   3   28.42    0.98
  -6   3  -3   30.22    0.88
   6   3   3   28.92    0.94
  -7  -3  -3   40.79    1.12
   7  -3   3   38.74    1.22
   7   3   3   39.09    1.21
  -7   3  -3   41.09    1.10
  -7   3  -3   40.69    1.12
   7   3   3   38.33    1.12
  -8  -3  -3   16.93    0.76
   8  -3   3   17.09    0.85
   8   3   3   16.64    0.82
  -8   3  -3   17.10    0.73
  -8   3  -3   17.69    0.78
   8   3   3   18.09    0.78
   9  -3   3   51.45    1.50
  -9  -3  -3   53.45    1.45
   9   3   3   53.48    1.58
   9   3   3   52.11    1.38
  -9   3  -3   54.72    1.45
  -9   3  -3   52.24    1.43
 -10  -3  -3   18.07    0.84
  10  -3   3   17.71    0.95
  10   3   3   17.97    0.80
 -10   3  -3   19.71    0.85
 -10   3  -3   19.04    0.87
  10   3   3   17.68    0.98
 -11  -3  -3   13.76    0.78
  11  -3   3   11.99    0.80
 -11   3  -3   12.96    0.78
 -11   3  -3   12.58    0.79
  11   3   3   13.63    0.88
  11   3   3   12.25    0.74
  12  -3   3    1.56    0.49
 -12  -3  -3    0.68    0.37
  12   3   3    1.40    0.54
 -12   3  -3    2.37    0.51
 -12   3  -3    2.28    0.49
  12   3   3    1.60    0.41
  13  -3   3    2.57    0.49
 -13  -3  -3    2.69    0.52
 -13   3  -3    2.90    0.49
 -13   3  -3    2.73    0.53
  13   3   3    2.37    0.46
  13   3   3    2.10    0.57
 -14  -3  -3    3.84    0.60
  14  -3   3    2.78    0.57
  14  -3   3    2.96    0.54
  14   3   3    3.37    0.73
  14   3   3    4.00    0.62
 -14   3  -3    3.30    0.52
 -15  -3  -3    0.65    0.40
  15  -3   3    1.68    0.49
  15  -3   3    1.77    0.53
  15   3   3    0.71    0.50
 -15   3  -3    1.71    0.47
  16  -3   3    0.06    0.40
 -16  -3  -3    0.20    0.42
  16  -3   3   -0.33    0.31
  16   3   3    0.24    0.61
 -16   3  -3    0.90    0.41
  17  -3   3    1.02    0.52
 -17  -3  -3    0.87    0.49
 -17   3  -3    0.18    0.37
  17   3   3   -0.26    0.63
 -18  -3  -3    0.48    0.44
 -18   3  -3    0.18    0.40
 -19  -3  -3    0.03    0.46
 -19   3  -3    0.48    0.47
 -20  -3  -3    1.22    0.59
 -20   3  -3    0.78    0.45
 -20  -4   3    3.39    0.79
  20  -4  -3    3.76    0.90
  20   4  -3    2.16    0.92
 -19  -4   3    1.21    0.63
  19  -4  -3    1.83    0.71
  19   4  -3   -0.57    0.72
 -18  -4   3    8.26    1.02
  18  -4  -3    7.49    1.05
  18   4  -3    8.88    1.27
 -18   4   3    8.90    0.85
 -17  -4   3    1.07    0.51
  17  -4  -3    0.33    0.45
  17   4  -3   -0.53    0.70
 -17   4   3    1.06    0.45
  16  -4  -3    0.13    0.40
 -16  -4   3    0.06    0.40
 -16   4   3   -0.32    0.57
  16   4  -3   -0.60    0.60
 -16   4   3    0.27    0.34
 -15  -4   3    2.29    0.55
  15  -4  -3    2.81    0.58
  15   4  -3    2.48    0.72
 -15   4   3    3.50    0.51
 -15   4   3    3.43    0.73
  14  -4  -3    9.28    0.81
 -14  -4   3   11.46    0.87
 -14   4   3   10.59    0.71
 -14   4   3    9.80    1.02
  14   4  -3   10.86    1.12
 -13  -4   3    4.94    0.65
  13  -4  -3    4.99    0.64
  13   4  -3    4.83    0.82
 -13   4   3    4.41    0.76
 -13   4   3    5.36    0.54
  12  -4  -3    0.12    0.39
 -12  -4   3    0.03    0.34
  12   4  -3    1.16    0.58
 -12   4   3    0.36    0.28
 -12   4   3    0.44    0.45
  11  -4  -3    0.17    0.40
 -11  -4   3    0.85    0.39
  11   4  -3    1.28    0.56
 -11   4   3    1.10    0.30
 -11   4   3    0.98    0.46
 -10  -4   3   -0.09    0.30
  10  -4  -3    0.12    0.33
 -10   4   3   -0.20    0.22
 -10   4   3    0.11    0.36
  10   4  -3    0.22    0.52
   9  -4  -3    0.94    0.41
  -9  -4   3    0.74    0.20
  -9  -4   3    0.68    0.31
  -9   4   3    0.49    0.22
   9   4  -3    1.50    0.51
  -9   4   3    0.75    0.39
  -8  -4   3   13.88    0.71
  -8  -4   3   14.76    0.52
   8  -4  -3   13.54    0.76
  -8   4   3   15.56    0.55
   8   4  -3   12.83    0.88
  -8   4   3   16.25    0.84
  -7  -4   3    2.77    0.28
   7  -4  -3    2.73    0.47
  -7  -4   3    2.34    0.37
   7   4  -3    3.73    0.58
  -7   4   3    2.98    0.28
  -7   4   3    1.81    0.40
  -6  -4   3    0.06    0.22
   6  -4  -3   -0.09    0.28
  -6  -4   3    0.43    0.19
   6   4  -3    0.28    0.36
  -6   4   3    0.08    0.13
  -6   4   3    0.05    0.26
  -5  -4   3    5.78    0.38
  -5  -4   3    6.65    0.45
   5  -4  -3    7.13    0.59
  -5   4   3    6.59    0.52
   5   4  -3    6.98    0.66
  -5   4   3    6.33    0.27
  -4  -4   3   71.12    1.61
   4  -4  -3   70.91    1.22
  -4  -4   3   71.86    1.50
   4  -4  -3   73.31    1.76
  -4   4   3   72.44    1.74
   4   4  -3   70.17    1.81
  -4   4   3   70.70    1.23
  -3  -4   3   79.63    1.63
   3  -4  -3   78.24    1.82
  -3  -4   3   77.16    1.67
   3   4  -3   77.61    1.87
  -3   4   3   79.13    1.83
  -2  -4   3    2.89    0.34
  -2  -4   3    3.30    0.39
   2  -4  -3    3.31    0.45
   2   4  -3    2.83    0.48
  -2   4   3    2.85    0.43
  -1  -4   3   64.01    1.41
   1  -4  -3   65.07    1.60
  -1  -4   3   64.34    1.48
  -1   4   3   67.57    1.60
   1   4  -3   65.03    1.62
   0  -4   3   -0.13    0.21
   0  -4  -3   -0.12    0.08
   0  -4  -3    0.05    0.28
   0  -4   3   -0.05    0.28
   0   4   3    0.10    0.12
   0   4   3   -0.04    0.29
   0   4  -3   -0.32    0.31
  -1  -4  -3   14.75    0.71
  -1  -4  -3   15.36    0.42
   1  -4   3   16.19    0.71
   1  -4   3   15.68    0.55
  -1   4  -3   15.31    0.70
   1   4   3   14.39    0.71
  -2  -4  -3  150.37    2.58
   2  -4   3  152.10    2.90
  -2  -4  -3  151.48    2.93
  -2   4  -3  151.99    2.91
   2   4   3  152.43    2.98
  -2   4  -3  150.32    2.73
   3  -4   3   24.64    0.94
  -3  -4  -3   26.03    0.70
   3   4   3   27.97    0.92
  -3   4  -3   26.67    0.89
   3   4   3   27.12    1.00
  -3   4  -3   26.43    0.79
   4  -4   3    4.78    0.52
  -4  -4  -3    5.17    0.36
  -4   4  -3    4.54    0.45
   4   4   3    4.77    0.50
   4   4   3    4.85    0.54
  -4   4  -3    5.74    0.45
  -5  -4  -3    0.13    0.21
   5  -4   3    0.18    0.29
  -5   4  -3    0.30    0.25
   5   4   3    0.24    0.36
  -5   4  -3   -0.14    0.25
   5   4   3    0.14    0.24
  -6  -4  -3    4.24    0.39
   6  -4   3    4.52    0.53
  -6   4  -3    3.91    0.43
   6   4   3    3.41    0.44
   6   4   3    4.12    0.57
  -6   4  -3    4.08    0.42
  -7  -4  -3    0.23    0.24
   7  -4   3   -0.02    0.32
   7   4   3    0.21    0.38
   7   4   3    0.11    0.28
  -7   4  -3    0.25    0.25
  -7   4  -3    0.10    0.27
   8  -4   3    0.04    0.34
  -8  -4  -3   -0.14    0.22
   8   4   3    0.18    0.30
   8   4   3   -0.14    0.46
  -8   4  -3    0.08    0.28
  -8   4  -3   -0.02    0.28
  -9  -4  -3    6.11    0.56
   9  -4   3    5.96    0.68
  -9   4  -3    5.69    0.56
   9   4   3    5.98    0.59
  -9   4  -3    6.08    0.59
   9   4   3    6.27    0.73
 -10  -4  -3   10.53    0.67
  10  -4   3   10.01    0.80
  10   4   3   10.97    0.86
  10   4   3   11.41    0.70
 -10   4  -3   11.30    0.71
 -10   4  -3    9.51    0.70
  11  -4   3    2.59    0.55
 -11  -4  -3    1.46    0.40
  11   4   3    2.10    0.43
 -11   4  -3    1.81    0.48
 -11   4  -3    2.39    0.42
  11   4   3    2.16    0.64
 -12  -4  -3    4.82    0.60
  12  -4   3    5.40    0.72
  12   4   3    4.90    0.74
  12   4   3    6.12    0.62
 -12   4  -3    6.56    0.62
 -12   4  -3    5.65    0.68
 -13  -4  -3    0.27    0.38
  13  -4   3    0.18    0.45
  13   4   3    0.65    0.34
  13   4   3   -0.39    0.49
 -13   4  -3    0.52    0.36
 -13   4  -3    0.31    0.40
  14  -4   3    0.85    0.44
 -14  -4  -3   -0.04    0.36
  14   4   3   -0.82    0.54
 -14   4  -3    0.75    0.40
 -14   4  -3    0.37    0.44
  15  -4   3    1.19    0.54
 -15  -4  -3    0.55    0.39
 -15   4  -3    1.82    0.49
  15   4   3    0.66    0.59
  16  -4   3    2.33    0.60
 -16  -4  -3    2.31    0.60
  16  -4   3    2.06    0.85
 -16   4  -3    2.21    0.53
  16   4   3    1.24    0.72
  17  -4   3    1.14    0.55
 -17  -4  -3    1.01    0.49
 -17   4  -3    2.11    0.53
  17   4   3   -0.20    0.65
  18  -4   3   11.28    1.05
 -18  -4  -3   13.42    1.11
 -18   4  -3   12.36    0.95
 -19  -4  -3    0.84    0.53
 -19   4  -3    0.18    0.39
  19  -5  -3    1.32    0.65
 -19  -5   3    2.00    0.69
  19   5  -3    0.20    0.85
 -18  -5   3   -0.11    0.53
  18  -5  -3    0.32    0.44
  18   5  -3    0.41    0.82
 -17  -5   3    0.74    0.57
 -17   5   3    0.86    0.71
  17   5  -3    0.52    0.70
  16  -5  -3   -0.46    0.46
 -16  -5   3   -0.33    0.42
 -16   5   3    0.40    0.56
  16   5  -3   -0.76    0.61
  15  -5  -3   -0.41    0.41
 -15  -5   3    0.24    0.40
 -15   5   3    0.24    0.54
  15   5  -3   -0.52    0.67
  14  -5  -3    1.67    0.55
 -14  -5   3    2.05    0.55
  14   5  -3    1.26    0.72
 -14   5   3    2.33    0.67
 -13  -5   3    7.72    0.82
  13  -5  -3    7.09    0.76
 -13   5   3    7.61    0.90
  13   5  -3    9.25    1.10
 -13   5   3    9.19    0.59
  12  -5  -3   17.49    1.06
 -12  -5   3   17.00    1.01
  12   5  -3   18.59    1.29
 -12   5   3   18.07    0.77
 -12   5   3   18.85    1.13
  11  -5  -3    1.07    0.50
 -11  -5   3    0.64    0.45
 -11   5   3    0.46    0.45
  11   5  -3    0.66    0.60
 -11   5   3    0.27    0.21
 -10  -5   3    9.72    0.73
  10  -5  -3    9.45    0.77
  10   5  -3   10.72    1.05
 -10   5   3   11.41    0.53
 -10   5   3   10.41    0.82
   9  -5  -3    4.86    0.67
  -9  -5   3    3.86    0.37
  -9  -5   3    3.60    0.50
   9   5  -3    5.69    0.81
  -9   5   3    4.16    0.36
  -9   5   3    4.81    0.66
   8  -5  -3    0.21    0.37
  -8  -5   3    0.92    0.25
  -8  -5   3    0.65    0.36
  -8   5   3    0.56    0.19
  -8   5   3    1.17    0.41
   8   5  -3    1.43    0.57
   7  -5  -3   50.12    1.54
  -7  -5   3   50.06    1.21
  -7  -5   3   49.35    1.40
  -7   5   3   48.23    1.02
  -7   5   3   48.46    1.52
   7   5  -3   48.80    1.66
  -6  -5   3    7.88    0.49
  -6  -5   3    8.97    0.60
   6  -5  -3    8.58    0.69
  -6   5   3    9.09    0.65
  -6   5   3    7.79    0.30
   6   5  -3    8.43    0.80
  -5  -5   3   10.12    0.57
  -5  -5   3   10.43    0.54
   5  -5  -3    9.30    0.76
   5   5  -3   10.52    0.78
  -5   5   3   10.68    0.69
  -4  -5   3    0.61    0.27
   4  -5  -3    0.58    0.35
  -4  -5   3    0.97    0.30
   4   5  -3    0.24    0.42
  -4   5   3    0.87    0.34
  -3  -5   3   10.34    0.58
  -3  -5   3    9.99    0.54
   3  -5  -3    9.25    0.71
   3   5  -3    9.36    0.72
  -3   5   3    9.94    0.65
  -2  -5   3    0.07    0.21
   2  -5  -3    0.15    0.31
  -2  -5   3   -0.15    0.23
  -2   5   3    0.25    0.31
   2   5  -3    0.11    0.36
  -1  -5   3   51.72    1.23
  -1  -5   3   49.91    1.35
   1  -5  -3   52.09    1.50
   1   5  -3   52.15    1.48
  -1   5   3   51.10    1.46
   0  -5  -3    0.29    0.33
   0  -5   3    0.14    0.20
   0  -5  -3    0.17    0.08
   0  -5   3    0.04    0.28
   0   5   3    0.16    0.10
   0   5   3    0.29    0.31
   0   5  -3    0.11    0.35
   1  -5   3   12.52    0.73
  -1  -5  -3   11.42    0.35
  -1  -5  -3   11.87    0.70
   1   5   3   11.06    0.70
  -1   5  -3   11.25    0.69
  -2  -5  -3    3.43    0.49
   2  -5   3    3.64    0.50
  -2  -5  -3    3.44    0.24
  -2   5  -3    2.53    0.43
  -2   5  -3    3.54    0.33
   2   5   3    3.74    0.51
   3  -5   3    1.05    0.37
  -3  -5  -3    0.48    0.17
  -3  -5  -3    0.46    0.31
  -3   5  -3    0.26    0.28
   3   5   3    0.93    0.40
  -3   5  -3    0.21    0.23
  -4  -5  -3   39.52    1.27
  -4  -5  -3   40.76    0.98
   4  -5   3   40.40    1.32
  -4   5  -3   41.29    1.23
  -4   5  -3   39.84    1.04
   4   5   3   38.36    1.29
  -5  -5  -3    7.71    0.44
  -5  -5  -3    6.96    0.64
   5  -5   3    6.82    0.65
  -5   5  -3    6.59    0.56
   5   5   3    6.19    0.64
  -5   5  -3    6.91    0.48
  -6  -5  -3    0.89    0.26
   6  -5   3    0.75    0.40
  -6   5  -3    1.03    0.31
  -6   5  -3    1.64    0.34
   6   5   3    0.81    0.32
   6   5   3    0.79    0.43
  -7  -5  -3    8.12    0.51
   7  -5   3    8.28    0.76
  -7   5  -3    8.07    0.55
  -7   5  -3    7.60    0.61
   7   5   3    8.32    0.62
   7   5   3    7.99    0.77
   8  -5   3    5.81    0.67
  -8  -5  -3    6.11    0.50
  -8   5  -3    7.42    0.56
   8   5   3    6.98    0.82
   8   5   3    6.43    0.62
  -8   5  -3    7.01    0.60
  -9  -5  -3   31.05    1.07
   9  -5   3   30.37    1.29
   9   5   3   29.89    1.31
  -9   5  -3   30.33    1.01
   9   5   3   29.97    1.13
  -9   5  -3   32.01    1.19
  10  -5   3    8.15    0.88
 -10  -5  -3    7.83    0.62
 -10   5  -3   10.33    0.76
  10   5   3    8.31    0.68
  10   5   3    8.85    0.92
 -10   5  -3    7.65    0.60
 -11  -5  -3   14.01    0.84
  11  -5   3   13.48    0.98
  11   5   3   13.06    1.07
 -11   5  -3   13.48    0.88
  11   5   3   13.97    0.86
 -11   5  -3   14.88    0.76
 -12  -5  -3    0.69    0.36
  12  -5   3    0.04    0.48
 -12   5  -3    0.17    0.35
 -12   5  -3    0.71    0.37
  12   5   3    0.67    0.62
  12   5   3    1.16    0.37
 -13  -5  -3    9.55    0.76
  13  -5   3   10.01    0.94
 -13   5  -3    9.96    0.71
  13   5   3   10.87    1.10
 -13   5  -3   10.31    0.96
  14  -5   3    0.75    0.55
 -14  -5  -3    0.37    0.36
 -14   5  -3   -0.01    0.32
 -14   5  -3    0.65    0.49
  14   5   3    0.33    0.66
  15  -5   3    0.40    0.47
 -15  -5  -3    0.87    0.41
 -15   5  -3    0.48    0.52
  15   5   3   -0.24    0.58
 -15   5  -3    0.49    0.37
 -16  -5  -3    1.13    0.44
  16  -5   3    0.25    0.52
  16   5   3   -0.86    0.69
 -16   5  -3    0.47    0.40
 -16   5  -3   -0.17    0.54
 -17  -5  -3    6.79    0.86
  17  -5   3    7.62    0.95
  17   5   3    5.18    0.95
  18  -5   3    2.59    0.68
 -18  -5  -3    1.67    0.59
 -18  -6   3    0.51    0.59
 -18   6   3    1.06    0.75
  18   6  -3   -1.18    0.79
 -17  -6   3    2.71    0.69
  17  -6  -3    4.42    0.80
  17   6  -3    3.49    1.05
 -17   6   3    4.45    0.96
 -16  -6   3    0.25    0.44
  16  -6  -3    0.32    0.58
  16   6  -3   -1.10    0.74
 -16   6   3    0.71    0.63
  15  -6  -3    0.78    0.55
 -15  -6   3    1.34    0.57
  15   6  -3   -0.59    0.78
 -15   6   3    0.92    0.59
 -14  -6   3    7.26    0.87
  14  -6  -3    6.40    0.86
  14   6  -3    6.51    1.04
 -14   6   3    5.86    0.88
 -13  -6   3   -0.28    0.33
  13  -6  -3    0.46    0.45
  13   6  -3   -0.38    0.63
 -13   6   3    1.04    0.61
 -12  -6   3    3.27    0.61
  12  -6  -3    2.36    0.58
 -12   6   3    4.59    0.79
  12   6  -3    4.23    0.89
  11  -6  -3    6.16    0.82
 -11  -6   3    6.46    0.71
 -11   6   3    6.03    0.84
  11   6  -3    6.11    0.95
  10  -6  -3   11.13    0.99
 -10  -6   3    9.23    0.78
  10   6  -3    9.23    1.06
 -10   6   3    8.48    0.86
  -9  -6   3    3.87    0.54
   9  -6  -3    2.79    0.57
  -9   6   3    3.51    0.65
   9   6  -3    2.90    0.72
  -8  -6   3    1.61    0.40
   8  -6  -3    0.51    0.46
  -8  -6   3    1.38    0.34
  -8   6   3    0.81    0.42
   8   6  -3    1.68    0.65
  -7  -6   3    2.81    0.40
   7  -6  -3    2.28    0.58
  -7  -6   3    2.56    0.46
  -7   6   3    2.98    0.55
   7   6  -3    2.47    0.68
  -6  -6   3    0.48    0.32
   6  -6  -3   -0.33    0.37
  -6  -6   3    0.02    0.24
   6   6  -3   -0.06    0.52
  -6   6   3    0.00    0.35
   5  -6  -3    9.13    0.83
  -5  -6   3    9.27    0.63
  -5  -6   3    9.46    0.62
   5   6  -3    9.88    0.91
  -5   6   3    9.18    0.72
   4  -6  -3   -0.25    0.32
  -4  -6   3    0.24    0.29
  -4  -6   3   -0.17    0.21
   4   6  -3   -0.20    0.44
  -4   6   3    0.31    0.36
  -3  -6   3    0.68    0.30
  -3  -6   3    0.20    0.26
   3  -6  -3    0.31    0.44
  -3   6   3    0.08    0.33
   3   6  -3   -0.03    0.39
   2  -6  -3   22.84    1.06
  -2  -6   3   24.09    0.83
  -2  -6   3   24.89    0.97
  -2   6   3   23.22    1.03
   2   6  -3   22.45    1.05
  -1  -6   3   11.80    0.57
   1  -6  -3   11.62    0.79
  -1  -6   3   12.70    0.74
   1   6  -3   11.77    0.79
  -1   6   3   12.16    0.78
   0  -6   3    2.12    0.43
   0  -6   3    3.52    0.35
   0  -6  -3    3.63    0.58
   0   6   3    3.84    0.54
   0   6  -3    3.42    0.53
   1  -6   3   16.84    0.93
  -1  -6  -3   15.94    0.45
  -1  -6  -3   15.81    0.87
   1   6   3   17.25    0.89
  -1   6  -3   16.75    0.62
  -1   6  -3   16.28    0.90
  -2  -6  -3    0.82    0.17
  -2  -6  -3    1.12    0.44
   2  -6   3    0.69    0.36
  -2   6  -3    0.63    0.41
  -2   6  -3    0.29    0.21
   2   6   3    1.01    0.44
   3  -6   3    5.22    0.65
  -3  -6  -3    3.97    0.32
  -3  -6  -3    5.01    0.60
  -3   6  -3    4.87    0.41
   3   6   3    4.26    0.60
  -3   6  -3    3.47    0.51
  -4  -6  -3    5.13    0.37
   4  -6   3    5.60    0.72
  -4  -6  -3    4.06    0.56
   4   6   3    4.91    0.72
  -4   6  -3    5.69    0.60
  -4   6  -3    5.11    0.42
  -5  -6  -3    2.09    0.45
  -5  -6  -3    3.24    0.35
   5  -6   3    2.31    0.53
  -5   6  -3    3.19    0.52
  -5   6  -3    2.94    0.39
   5   6   3    1.94    0.56
  -6  -6  -3    9.91    0.54
   6  -6   3    9.22    0.86
  -6  -6  -3    9.91    0.72
  -6   6  -3   10.20    0.70
  -6   6  -3    9.21    0.55
   6   6   3    9.18    0.81
  -7  -6  -3    1.95    0.35
   7  -6   3    1.65    0.52
  -7  -6  -3    2.10    0.49
  -7   6  -3    1.70    0.42
  -7   6  -3    2.28    0.37
   7   6   3    1.65    0.63
   8  -6   3    6.33    0.78
  -8  -6  -3    6.26    0.67
  -8  -6  -3    6.72    0.51
   8   6   3    7.23    0.86
  -8   6  -3    7.10    0.54
  -8   6  -3    5.64    0.63
  -9  -6  -3    2.45    0.41
  -9  -6  -3    3.09    0.51
   9  -6   3    3.54    0.67
  -9   6  -3    2.71    0.40
   9   6   3    2.15    0.69
  -9   6  -3    2.05    0.50
 -10  -6  -3    0.23    0.33
  10  -6   3    0.69    0.55
 -10  -6  -3    0.49    0.32
 -10   6  -3    0.24    0.39
  10   6   3    0.28    0.59
 -10   6  -3    0.64    0.30
 -11  -6  -3   -0.01    0.32
 -11  -6  -3    0.19    0.33
  11  -6   3   -0.30    0.51
  11   6   3   -0.27    0.50
 -11   6  -3    0.38    0.30
 -11   6  -3    0.18    0.40
  12  -6   3    0.86    0.55
 -12  -6  -3    0.71    0.42
  12   6   3    1.44    0.73
 -12   6  -3    0.91    0.48
  13  -6   3    3.60    0.71
 -13  -6  -3    6.43    0.70
  13   6   3    7.98    1.00
 -13   6  -3    6.92    0.82
  14  -6   3   10.65    1.11
 -14  -6  -3   10.38    0.82
  14   6   3    7.02    0.99
 -14   6  -3   10.52    1.05
  15  -6   3    0.87    0.56
 -15  -6  -3    0.17    0.38
 -15   6  -3    0.69    0.55
  15   6   3   -0.66    0.72
  16  -6   3    0.08    0.57
 -16  -6  -3    0.82    0.50
  16   6   3   -0.30    0.68
 -17  -6  -3    4.92    0.80
  17  -6   3    5.57    0.90
  17   6   3    4.17    0.97
  18  -6   3    0.14    0.56
 -18  -6  -3    0.19    0.48
 -17  -7   3    0.71    0.55
  17  -7  -3    0.00    0.60
 -17   7   3    1.50    0.74
  17   7  -3    0.26    0.93
  16  -7  -3    2.21    0.75
 -16  -7   3    0.41    0.56
  16   7  -3   -0.01    0.92
 -16   7   3    0.98    0.68
 -15  -7   3    2.86    0.67
  15  -7  -3    1.33    0.61
 -15   7   3    1.47    0.69
  15   7  -3    1.56    0.88
  14  -7  -3    0.54    0.57
 -14  -7   3    2.91    0.63
 -14   7   3    1.10    0.68
  14   7  -3    0.26    0.86
 -13  -7   3    2.54    0.63
  13  -7  -3    1.78    0.66
 -13   7   3    3.04    0.73
  13   7  -3    2.18    0.89
  12  -7  -3    1.17    0.56
 -12  -7   3    1.15    0.51
 -12   7   3    0.88    0.50
  12   7  -3    0.18    0.62
 -11  -7   3    1.98    0.51
  11  -7  -3    2.10    0.63
  11   7  -3    3.22    0.80
 -11   7   3    3.00    0.68
 -10  -7   3    0.37    0.35
  10  -7  -3    0.03    0.47
  10   7  -3    0.72    0.66
 -10   7   3   -0.06    0.40
  -9  -7   3   18.73    0.97
   9  -7  -3   17.72    1.18
   9   7  -3   19.36    1.30
  -9   7   3   17.85    1.09
   8  -7  -3   12.79    1.09
  -8  -7   3   11.56    0.73
  -8  -7   3   14.06    0.88
   8   7  -3   11.95    1.11
  -8   7   3   11.54    0.90
  -7  -7   3    6.36    0.62
   7  -7  -3    5.49    0.75
  -7  -7   3    6.20    0.63
  -7   7   3    4.90    0.72
   7   7  -3    6.09    0.86
  -6  -7   3   -0.50    0.30
  -6  -7   3   -0.12    0.31
   6  -7  -3   -0.27    0.47
  -6   7   3   -0.28    0.38
   6   7  -3   -0.03    0.56
   5  -7  -3    0.69    0.53
  -5  -7   3    0.27    0.29
  -5  -7   3   -0.09    0.32
   5   7  -3   -0.22    0.51
  -5   7   3    0.75    0.43
   4  -7  -3    0.74    0.46
  -4  -7   3    1.48    0.45
  -4  -7   3    1.19    0.37
   4   7  -3    1.91    0.62
  -4   7   3    1.29    0.47
  -3  -7   3    8.19    0.73
   3  -7  -3    8.12    0.86
  -3  -7   3    8.27    0.60
   3   7  -3    7.91    0.86
  -3   7   3    7.75    0.78
  -2  -7   3    1.15    0.44
   2  -7  -3    1.14    0.51
  -2  -7   3    1.41    0.34
  -2   7   3    0.94    0.46
   2   7  -3    0.83    0.52
   1  -7  -3    2.59    0.55
  -1  -7   3    2.98    0.39
  -1  -7   3    4.38    0.58
  -1   7   3    3.21    0.58
   1   7  -3    3.84    0.65
   0  -7   3   28.01    1.17
   0  -7  -3   27.07    1.21
   0  -7   3   25.43    0.80
   0   7  -3   25.98    1.21
   0   7   3   26.74    1.21
   1  -7   3   -0.43    0.37
  -1  -7  -3   -0.52    0.32
  -1   7  -3    0.41    0.24
   1   7   3   -0.32    0.45
  -1   7  -3    0.43    0.41
  -2  -7  -3    0.52    0.17
   2  -7   3    0.37    0.40
  -2  -7  -3    0.34    0.42
  -2   7  -3    0.14    0.38
  -2   7  -3    0.47    0.25
   2   7   3    0.37    0.46
  -3  -7  -3   -0.12    0.34
   3  -7   3    0.55    0.47
  -3  -7  -3    0.01    0.17
  -3   7  -3   -0.42    0.33
   3   7   3    0.44    0.49
  -4  -7  -3    0.89    0.44
  -4  -7  -3    1.20    0.25
   4  -7   3    1.21    0.55
  -4   7  -3    1.12    0.48
   4   7   3    0.29    0.50
  -5  -7  -3    4.97    0.43
   5  -7   3    4.62    0.70
  -5  -7  -3    5.17    0.69
  -5   7  -3    3.26    0.54
   5   7   3    4.58    0.74
  -6  -7  -3   24.69    1.14
   6  -7   3   25.79    1.27
  -6  -7  -3   25.00    0.89
   6   7   3   24.57    1.34
  -6   7  -3   23.81    1.09
   7  -7   3    3.37    0.64
  -7  -7  -3    2.13    0.52
  -7  -7  -3    2.45    0.38
  -7   7  -3    3.02    0.55
   7   7   3    2.75    0.73
  -8  -7  -3   17.05    1.01
   8  -7   3   17.89    1.16
  -8  -7  -3   19.53    0.85
  -8   7  -3   19.18    1.04
   8   7   3   17.22    1.12
  -9  -7  -3    3.23    0.49
  -9  -7  -3    2.61    0.56
   9  -7   3    1.98    0.61
  -9   7  -3    2.15    0.50
   9   7   3    1.58    0.65
 -10  -7  -3    0.37    0.39
 -10  -7  -3    0.13    0.27
  10  -7   3   -0.35    0.47
  10   7   3    0.43    0.54
 -10   7  -3   -0.08    0.34
 -11  -7  -3    1.49    0.45
  11  -7   3    0.68    0.57
 -11   7  -3    2.05    0.58
  11   7   3    1.55    0.64
 -12  -7  -3    0.36    0.40
  12  -7   3    0.56    0.60
  12   7   3   -0.17    0.61
 -12   7  -3    0.56    0.47
 -13  -7  -3    2.76    0.57
  13  -7   3    2.93    0.72
  13   7   3    3.15    0.89
 -13   7  -3    3.71    0.71
 -14  -7  -3    1.11    0.49
  14  -7   3   -0.23    0.57
 -14   7  -3    1.93    0.59
  14   7   3    1.17    0.77
  15  -7   3    0.12    0.62
 -15  -7  -3    1.07    0.51
 -15   7  -3    0.07    0.55
  15   7   3    0.56    0.80
 -16  -7  -3    0.37    0.46
  16  -7   3    0.00    0.62
  16   7   3   -0.43    0.79
 -17  -7  -3    0.84    0.53
  17  -7   3    0.80    0.74
  17   7   3    1.09    0.90
 -16  -8   3    1.06    0.58
  16  -8  -3   -0.04    0.63
  16   8  -3    0.99    0.91
 -16   8   3    0.78    0.71
 -15  -8   3   -0.07    0.43
  15  -8  -3    0.42    0.61
 -15   8   3    0.52    0.63
  15   8  -3    0.78    0.89
 -14  -8   3    0.62    0.51
  14  -8  -3    0.75    0.59
  14   8  -3    0.54    0.89
 -14   8   3    1.22    0.66
  13  -8  -3    0.28    0.58
 -13  -8   3    0.88    0.54
 -13   8   3    0.05    0.55
  13   8  -3   -0.60    0.77
  12  -8  -3    0.84    0.62
 -12  -8   3    0.20    0.40
  12   8  -3    0.19    0.71
 -12   8   3    0.62    0.63
 -11  -8   3    0.93    0.48
  11  -8  -3    0.54    0.58
 -11   8   3    1.25    0.61
  11   8  -3   -0.14    0.74
 -10  -8   3    1.01    0.46
  10  -8  -3    0.53    0.62
 -10   8   3    0.27    0.46
  10   8  -3    0.97    0.73
   9  -8  -3    1.70    0.62
  -9  -8   3    0.38    0.41
   9   8  -3    0.76    0.67
  -9   8   3    0.96    0.49
  -8  -8   3    7.15    0.74
   8  -8  -3    6.75    0.87
   8   8  -3    5.64    0.91
  -8   8   3    6.35    0.82
   7  -8  -3    0.59    0.51
  -7  -8   3   -0.15    0.33
  -7  -8   3   -0.05    0.33
   7   8  -3    0.24    0.57
  -7   8   3    0.18    0.40
  -6  -8   3    4.02    0.58
  -6  -8   3    4.36    0.57
   6  -8  -3    3.90    0.73
   6   8  -3    4.37    0.78
  -6   8   3    3.99    0.67
  -5  -8   3    0.46    0.39
   5  -8  -3    0.21    0.50
  -5  -8   3    0.02    0.31
   5   8  -3   -0.04    0.53
  -5   8   3   -0.13    0.42
   4  -8  -3    2.58    0.62
  -4  -8   3    2.75    0.57
  -4  -8   3    1.97    0.42
   4   8  -3    2.31    0.67
  -4   8   3    1.96    0.55
  -3  -8   3   14.52    0.95
   3  -8  -3   13.24    1.02
  -3  -8   3   15.10    0.75
   3   8  -3   13.55    1.05
  -3   8   3   13.86    0.98
  -2  -8   3    1.30    0.47
   2  -8  -3    2.02    0.62
  -2   8   3    2.71    0.60
   2   8  -3    1.76    0.65
   1  -8  -3    0.16    0.51
  -1  -8   3   -0.42    0.47
  -1   8   3    0.26    0.45
   1   8  -3   -0.05    0.47
   0  -8   3    0.36    0.51
   0  -8  -3    1.50    0.56
   0   8   3    1.46    0.54
   0   8  -3    1.48    0.54
  -1  -8  -3    0.20    0.44
   1  -8   3    0.71    0.48
  -1   8  -3   -0.47    0.42
   1   8   3    0.03    0.46
  -2  -8  -3    7.83    0.84
   2  -8   3    8.78    0.88
   2   8   3    6.72    0.84
  -2   8  -3    8.56    0.88
   3  -8   3    0.45    0.52
  -3  -8  -3    0.44    0.43
  -3   8  -3    0.63    0.46
   3   8   3    0.36    0.49
  -4  -8  -3    0.26    0.47
   4  -8   3   -0.10    0.47
  -4   8  -3   -0.02    0.40
   4   8   3    0.09    0.49
  -5  -8  -3    1.61    0.55
   5  -8   3    1.37    0.58
   5   8   3    0.43    0.54
  -5   8  -3    0.57    0.42
  -6  -8  -3   13.92    1.02
   6  -8   3   12.88    1.07
   6   8   3   14.10    1.10
  -6   8  -3   14.93    0.98
   7  -8   3   -0.24    0.47
  -7  -8  -3    0.02    0.23
  -7  -8  -3    0.31    0.38
   7   8   3   -0.30    0.59
  -7   8  -3    0.24    0.37
  -8  -8  -3    3.45    0.49
   8  -8   3    4.22    0.80
  -8  -8  -3    3.81    0.64
  -8   8  -3    3.48    0.62
   8   8   3    4.92    0.84
  -9  -8  -3    1.59    0.39
   9  -8   3    2.01    0.67
  -9  -8  -3    1.36    0.49
  -9   8  -3    2.01    0.58
   9   8   3    2.08    0.79
 -10  -8  -3    1.47    0.41
 -10  -8  -3    0.96    0.50
  10  -8   3    0.01    0.64
 -10   8  -3    0.94    0.51
  10   8   3    0.48    0.62
  11  -8   3    4.10    0.83
 -11  -8  -3    4.77    0.61
 -11   8  -3    4.24    0.70
  11   8   3    4.03    0.83
  12  -8   3    2.64    0.80
 -12  -8  -3    2.01    0.52
 -12   8  -3    1.32    0.61
  12   8   3    1.84    0.71
 -13  -8  -3    2.31    0.53
  13  -8   3    1.67    0.74
  13   8   3    2.92    0.91
 -13   8  -3    2.07    0.69
 -14  -8  -3    2.35    0.55
  14  -8   3    2.36    0.74
 -14   8  -3    2.19    0.69
  14   8   3    3.65    0.95
 -15  -8  -3    0.58    0.48
  15  -8   3    1.48    0.69
  15   8   3    1.40    0.83
 -14  -9   3   -0.37    0.44
  14  -9  -3   -0.78    0.60
 -14   9   3   -0.85    0.52
  14   9  -3    1.43    0.86
  13  -9  -3    0.37    0.74
 -13  -9   3   -0.21    0.48
  13   9  -3   -0.12    0.71
 -13   9   3   -0.05    0.63
  12  -9  -3    0.24    0.64
 -12  -9   3    1.15    0.53
  12   9  -3    1.24    0.90
 -12   9   3    2.05    0.67
 -11  -9   3    7.42    0.88
  11  -9  -3    5.28    0.99
 -11   9   3    6.71    0.96
  11   9  -3    6.11    1.06
 -10  -9   3   -0.42    0.38
  10  -9  -3   -0.58    0.51
 -10   9   3    0.95    0.56
  10   9  -3   -0.61    0.66
   9  -9  -3    3.08    0.79
   9   9  -3    4.89    1.02
  -9   9   3    4.60    0.84
   8  -9  -3    1.03    0.59
   8   9  -3    0.72    0.68
  -8   9   3    0.98    0.54
  -7  -9   3   -0.04    0.44
   7  -9  -3   -0.18    0.57
  -7   9   3    0.22    0.49
   7   9  -3    0.22    0.64
   6  -9  -3   -0.49    0.43
  -6  -9   3   -0.02    0.39
   6   9  -3    0.45    0.70
  -6   9   3   -0.28    0.48
   5  -9  -3    2.49    0.69
  -5  -9   3    3.67    0.64
   5   9  -3    3.57    0.75
  -5   9   3    3.42    0.67
  -4  -9   3    0.01    0.44
   4  -9  -3   -0.19    0.51
  -4   9   3    0.28    0.46
   4   9  -3    0.06    0.60
   3  -9  -3   -0.14    0.52
  -3  -9   3    0.06    0.48
   3   9  -3    1.21    0.60
  -3   9   3    0.37    0.49
  -2  -9   3    3.42    0.68
   2  -9  -3    4.92    0.86
   2   9  -3    3.97    0.75
  -2   9   3    2.89    0.67
  -1  -9   3   30.32    1.41
   1  -9  -3   29.35    1.48
   1   9  -3   32.84    1.50
  -1   9   3   30.77    1.46
   0  -9   3    2.51    0.60
   0  -9  -3    2.03    0.71
   0   9  -3    1.87    0.58
   0   9   3    1.99    0.58
  -1  -9  -3    0.62    0.58
   1  -9   3    0.07    0.52
  -1   9  -3    0.48    0.47
   1   9   3    0.29    0.48
   2  -9   3   10.61    1.04
  -2  -9  -3    9.09    0.99
  -2   9  -3   11.11    0.93
   2   9   3   11.78    1.12
   3  -9   3    0.46    0.54
  -3  -9  -3    0.44    0.53
   3   9   3    0.32    0.52
  -3   9  -3    0.76    0.52
   4  -9   3   12.71    1.18
  -4  -9  -3   13.82    1.08
   4   9   3   12.57    1.07
  -4   9  -3   14.23    1.02
   5  -9   3    2.12    0.66
  -5  -9  -3    2.19    0.63
   5   9   3    2.37    0.68
  -5   9  -3    2.36    0.62
  -6  -9  -3   -0.15    0.49
   6  -9   3    0.32    0.59
   6   9   3    0.68    0.64
  -6   9  -3   -0.05    0.40
  -7  -9  -3    0.14    0.43
   7  -9   3    0.77    0.57
  -7   9  -3   -0.33    0.39
   7   9   3    0.52    0.58
  -8  -9  -3    1.11    0.55
   8  -9   3    0.67    0.66
   8   9   3    0.42    0.61
  -8   9  -3    0.51    0.51
  -9  -9  -3    0.06    0.46
   9  -9   3    0.22    0.67
  -9   9  -3   -0.12    0.44
   9   9   3   -0.19    0.67
  10  -9   3    2.45    0.78
 -10   9  -3    3.05    0.67
  10   9   3    2.53    0.85
  11  -9   3    1.15    0.76
 -11   9  -3    1.43    0.55
  11   9   3    0.31    0.74
  12  -9   3    9.16    1.18
  12   9   3    9.15    1.25
 -12   9  -3    8.12    1.01
  13  -9   3    2.12    0.82
  13   9   3    2.18    0.88
 -13   9  -3    3.73    0.80
  14  -9   3   -0.32    0.64
  14   9   3    0.97    0.78
 -14   9  -3    1.52    0.80
  12 -10  -3   -0.07    0.72
  12  10  -3   -0.01    0.85
 -12  10   3    0.21    0.55
  11 -10  -3   -0.57    0.55
  11  10  -3    0.63    0.75
 -11  10   3   -0.22    0.62
  10 -10  -3    0.78    0.73
 -10  10   3    1.58    0.61
  10  10  -3    2.07    0.85
   9 -10  -3    0.08    0.72
  -9  10   3    0.98    0.58
   9  10  -3    0.50    0.75
   8 -10  -3    0.29    0.68
  -8  10   3    0.34    0.50
   8  10  -3    0.83    0.75
   7 -10  -3    1.26    0.71
  -7  10   3    1.06    0.58
   7  10  -3    0.70    0.71
   6 -10  -3    0.88    0.66
  -6 -10   3    1.25    0.56
   6  10  -3    0.79    0.70
  -6  10   3    0.97    0.53
  -5 -10   3    1.46    0.56
   5 -10  -3    1.14    0.65
  -5  10   3    0.65    0.53
   5  10  -3    0.91    0.66
   4 -10  -3    0.55    0.59
  -4 -10   3   -0.57    0.47
  -4  10   3    0.24    0.50
   4  10  -3    0.44    0.62
   3 -10  -3    0.12    0.66
  -3 -10   3    0.85    0.58
  -3  10   3    0.46    0.48
   3  10  -3    0.90    0.62
  -2 -10   3    0.53    0.55
   2 -10  -3   -0.20    0.57
  -2  10   3    0.64    0.51
   2  10  -3    0.64    0.58
   1 -10  -3    0.01    0.55
  -1 -10   3    0.39    0.51
   1  10  -3    0.33    0.53
  -1  10   3    0.71    0.51
   0 -10  -3   -0.68    0.43
   0 -10   3   -0.14    0.52
   0  10  -3    0.68    0.54
   0  10   3    1.02    0.59
   1 -10   3    0.29    0.54
  -1 -10  -3    0.47    0.58
   1  10   3    1.07    0.54
  -1  10  -3    0.89    0.62
  -2 -10  -3    8.19    1.03
   2 -10   3    7.73    1.00
   2  10   3    6.54    0.92
  -2  10  -3    7.43    0.92
   3 -10   3    0.67    0.66
  -3 -10  -3   -0.38    0.56
  -3  10  -3    0.99    0.60
   3  10   3    1.38    0.58
   4 -10   3    2.15    0.75
  -4 -10  -3    2.32    0.69
   4  10   3    2.35    0.67
  -4  10  -3    1.79    0.59
   5 -10   3    2.59    0.83
  -5 -10  -3    1.73    0.65
  -5  10  -3    3.07    0.68
   5  10   3    2.72    0.73
  -6 -10  -3   -0.39    0.52
   6 -10   3   -0.58    0.59
   6  10   3    0.06    0.61
  -6  10  -3    0.79    0.52
   7 -10   3    1.58    0.69
  -7 -10  -3    0.91    0.61
   7  10   3    1.18    0.73
  -7  10  -3    0.39    0.53
   8 -10   3    2.64    0.84
  -8 -10  -3    3.09    0.74
   8  10   3    4.48    0.92
  -8  10  -3    4.80    0.77
   9 -10   3   -0.19    0.61
   9  10   3    0.49    0.71
  -9  10  -3   -0.17    0.39
  10 -10   3    0.52    0.82
  10  10   3   -0.31    0.57
 -10  10  -3   -0.06    0.53
  11 -10   3    0.14    0.69
 -11  10  -3    1.68    0.61
  11  10   3    2.20    0.88
  12 -10   3    2.28    0.90
   9 -11  -3   -0.87    0.63
   9  11  -3    1.28    0.76
  -9  11   3    0.29    0.53
   8 -11  -3   -0.53    0.64
   8  11  -3    0.41    0.67
  -8  11   3    0.17    0.56
   7 -11  -3   -0.30    0.75
   7  11  -3    1.06    0.70
  -7  11   3    0.95    0.68
   6 -11  -3    0.38    0.63
  -6  11   3    0.27    0.60
   6  11  -3    0.38    0.64
  -5 -11   3    3.64    0.77
   5 -11  -3    3.84    0.93
  -5  11   3    4.09    0.80
   5  11  -3    4.09    0.91
  -4 -11   3    5.08    0.87
   4 -11  -3    5.90    0.98
   4  11  -3    5.88    1.01
  -4  11   3    4.70    0.86
   3 -11  -3   -1.15    0.67
  -3 -11   3   -0.52    0.52
   3  11  -3    0.55    0.59
  -3  11   3    0.40    0.54
  -2 -11   3    1.48    0.71
   2 -11  -3    1.87    0.72
   2  11  -3    1.16    0.70
  -2  11   3    2.83    0.71
  -1 -11   3   -0.51    0.55
   1 -11  -3   -0.57    0.65
  -1  11   3   -0.10    0.53
   1  11  -3   -0.02    0.50
   0 -11   3    1.45    0.68
   0 -11  -3    0.65    0.59
   0  11   3    1.47    0.63
   0  11  -3    1.16    0.60
  -1 -11  -3    2.37    0.74
   1 -11   3    1.56    0.71
  -1  11  -3    1.82    0.65
   1  11   3    2.60    0.72
  -2 -11  -3    1.10    0.66
   2 -11   3    2.14    0.72
  -2  11  -3    3.26    0.74
   2  11   3    2.57    0.74
  -3 -11  -3    2.43    0.81
   3 -11   3    1.72    0.76
  -3  11  -3    2.76    0.72
   3  11   3    1.74    0.67
   4 -11   3    0.43    0.64
  -4 -11  -3    0.98    0.59
  -4  11  -3    1.01    0.56
   4  11   3    1.40    0.68
  -5 -11  -3   -0.77    0.48
   5 -11   3   -0.04    0.69
  -5  11  -3   -0.01    0.48
   5  11   3    0.58    0.57
  -6 -11  -3   -0.46    0.56
   6 -11   3    0.94    0.77
   6  11   3    0.23    0.57
  -6  11  -3    1.01    0.57
  -7 -11  -3    0.68    0.65
   7 -11   3    0.08    0.68
   7  11   3    0.88    0.75
  -7  11  -3    2.00    0.64
   8 -11   3   -0.18    0.84
  -8  11  -3    0.48    0.51
   8  11   3    0.76    0.73
   9 -11   3   -0.28    0.69
   9  11   3    0.43    0.62
  -9  11  -3    0.33    0.51
   5 -12  -3    2.47    1.00
  -5  12   3    4.68    0.90
  -4 -12   3    0.08    0.67
   4 -12  -3    0.33    0.72
  -4  12   3    0.78    0.70
   4  12  -3    2.71    0.81
   3 -12  -3    2.80    0.87
  -3 -12   3    2.89    0.82
  -3  12   3    2.88    0.79
   3  12  -3    3.76    0.86
  -2 -12   3    0.22    0.65
   2 -12  -3    0.59    0.78
   2  12  -3    0.29    0.63
  -2  12   3    0.82    0.63
   1 -12  -3    0.62    0.70
  -1 -12   3   -0.61    0.65
  -1  12   3   -0.05    0.57
   1  12  -3    0.97    0.65
   0 -12  -3    0.75    0.71
   0 -12   3   -0.28    0.54
   0  12   3    0.22    0.60
   0  12  -3    0.70    0.57
   1 -12   3    0.47    0.77
  -1 -12  -3   -0.74    0.59
  -1  12  -3    1.36    0.71
   1  12   3    0.66    0.67
   2 -12   3    0.23    0.70
  -2 -12  -3    1.31    0.81
   2  12   3    1.25    0.68
  -2  12  -3    1.37    0.63
  -3 -12  -3    2.65    0.89
   3 -12   3    5.13    1.00
   3  12   3    3.49    0.80
  -3  12  -3    3.69    0.77
   4 -12   3    0.87    0.72
  -4 -12  -3    3.55    0.90
   4  12   3    1.90    0.73
  -4  12  -3    4.32    0.88
  21   0  -4   -0.66    0.66
 -21   0   4    0.21    0.60
 -20   0   4    2.16    0.71
  20   0  -4    1.90    0.78
 -19   0   4    0.31    0.46
  19   0  -4    0.49    0.63
  18   0  -4    8.53    1.04
 -18   0   4   10.53    0.91
 -17   0   4    0.12    0.39
  17   0  -4   -0.20    0.42
 -16   0   4    4.40    0.68
  16   0  -4    2.70    0.69
  15   0  -4   -0.26    0.46
 -15   0   4    0.42    0.38
  14   0  -4    4.82    0.77
 -14   0   4    3.51    0.59
  13   0  -4    0.01    0.39
 -13   0   4    0.15    0.31
  12   0  -4   11.09    0.84
 -12   0   4   11.65    0.72
  12   0  -4   11.78    0.44
  11   0  -4    0.20    0.34
 -11   0   4   -0.08    0.24
  11   0  -4   -0.07    0.14
  10   0  -4    1.92    0.45
  10   0  -4    1.60    0.19
 -10   0   4    1.40    0.34
   9   0  -4   -0.08    0.13
  -9   0   4   -0.38    0.20
   9   0  -4    0.07    0.30
  -8   0   4    2.86    0.35
   8   0  -4    2.97    0.47
   8   0  -4    2.42    0.22
  -7   0   4   -0.20    0.19
   7   0  -4    0.22    0.13
   7   0  -4    0.00    0.24
   6   0  -4   30.86    1.01
   6   0  -4   30.09    0.63
   6   0  -4   31.39    0.63
  -6   0   4   31.88    0.88
   5   0  -4    0.07    0.12
  -5   0   4    0.15    0.20
   5   0  -4    0.13    0.21
   5   0  -4    0.07    0.12
   4   0  -4  173.83    2.73
   4   0  -4  177.43    3.21
   4   0  -4  173.91    2.71
  -4   0   4  170.65    3.05
   3   0  -4    0.06    0.11
  -3   0   4    0.18    0.16
  -3   0   4   -0.03    0.11
  -3   0   4    0.04    0.17
  -2   0   4   13.00    0.48
  -2   0   4   12.31    0.46
  -2   0   4   12.29    0.39
  -1   0   4   -0.04    0.18
  -1   0   4    0.05    0.14
  -1   0   4   -0.14    0.16
   0   0   4  103.36    1.82
   0   0   4  108.39    1.81
   0   0   4  106.66    1.94
   0   0  -4  109.75    1.79
   1   0   4   -0.36    0.18
  -1   0  -4   -0.41    0.06
  -1   0  -4   -0.56    0.20
   1   0   4   -0.35    0.06
   2   0   4  342.36    5.39
  -2   0  -4  348.38    5.69
   3   0   4    0.14    0.08
   3   0   4    0.10    0.07
   3   0   4    0.07    0.18
  -3   0  -4    0.20    0.23
   4   0   4   10.54    0.33
   4   0   4   10.76    0.50
   4   0   4   10.13    0.32
  -4   0  -4    9.27    0.54
   5   0   4   -0.19    0.20
  -5   0  -4    0.55    0.30
   5   0   4   -0.04    0.13
  -6   0  -4  203.96    3.72
   6   0   4  198.82    3.47
   6   0   4  204.83    3.51
  -7   0  -4   -0.03    0.30
   7   0   4   -0.19    0.16
   7   0   4   -0.11    0.23
   8   0   4    0.31    0.25
  -8   0  -4    0.24    0.33
   8   0   4   -0.21    0.18
  -9   0  -4   -0.01    0.28
   9   0   4   -0.11    0.24
   9   0   4   -0.28    0.21
 -10   0  -4    1.34    0.40
  10   0   4    2.61    0.40
  10   0   4    2.24    0.40
  11   0   4   -0.35    0.23
  11   0   4   -0.06    0.28
 -11   0  -4    0.25    0.35
 -12   0  -4   -0.04    0.35
  12   0   4    0.10    0.31
  12   0   4   -0.26    0.24
  13   0   4   -0.39    0.30
 -13   0  -4    0.53    0.42
  13   0   4   -0.45    0.33
  14   0   4   26.29    1.05
 -14   0  -4   25.63    1.17
  14   0   4   25.84    1.15
 -15   0  -4    0.07    0.37
  15   0   4    0.21    0.36
  15   0   4   -0.02    0.37
  16   0   4    0.55    0.39
 -16   0  -4    0.06    0.46
 -17   0  -4    0.18    0.41
 -18   0  -4    0.61    0.47
 -19   0  -4   -0.01    0.48
 -20   0  -4    0.61    0.55
 -21  -1   4   -0.05    0.52
  21  -1  -4    1.18    0.70
  21   1  -4   -0.07    0.64
 -21   1   4    1.00    0.59
 -20  -1   4    0.65    0.63
  20  -1  -4   -0.27    0.47
 -20   1   4    0.77    0.52
  20   1  -4   -0.83    0.68
 -19  -1   4    0.13    0.45
  19  -1  -4    0.01    0.57
 -19   1   4    1.13    0.55
  19   1  -4   -0.30    0.54
  18  -1  -4    0.69    0.55
 -18  -1   4    1.96    0.58
 -18   1   4    2.99    0.61
  18   1  -4    2.58    0.74
 -17  -1   4    0.44    0.43
  17  -1  -4    1.05    0.58
  17   1  -4   -0.07    0.56
 -17   1   4    0.12    0.43
  16  -1  -4    0.27    0.42
 -16  -1   4   -0.05    0.40
  16   1  -4    0.56    0.48
 -16   1   4    0.12    0.38
  15  -1  -4   44.88    1.83
 -15  -1   4   46.86    1.60
  15   1  -4   43.59    1.80
 -15   1   4   45.43    1.53
  14  -1  -4   -0.05    0.39
 -14  -1   4    0.04    0.37
  14   1  -4    0.35    0.39
 -14   1   4   -0.22    0.31
  13  -1  -4   17.23    0.67
 -13  -1   4   15.62    0.90
  13  -1  -4   17.50    1.09
  13   1  -4   18.03    1.08
 -13   1   4   18.69    0.89
  12  -1  -4    9.37    0.80
 -12  -1   4   10.17    0.73
  12  -1  -4    9.67    0.52
 -12   1   4    9.77    0.66
  12   1  -4    9.18    0.80
  11  -1  -4   23.00    0.74
 -11  -1   4   22.29    0.94
  11  -1  -4   23.61    1.14
  11   1  -4   22.46    1.10
 -11   1   4   23.25    0.90
  10  -1  -4    6.53    0.70
 -10  -1   4    5.62    0.53
  10  -1  -4    5.17    0.40
 -10   1   4    4.67    0.46
  10   1  -4    5.04    0.61
  -9  -1   4    0.03    0.24
   9  -1  -4    0.15    0.19
  -9   1   4   -0.02    0.19
  -9   1   4   -0.12    0.29
   9   1  -4    0.47    0.30
  -8  -1   4   28.28    0.92
   8  -1  -4   28.62    0.77
  -8   1   4   28.81    0.88
   8   1  -4   26.78    1.05
  -8   1   4   29.90    1.08
   7  -1  -4    8.27    0.40
  -7  -1   4    7.37    0.49
  -7   1   4    8.19    0.59
   7   1  -4    8.48    0.59
  -7   1   4    7.96    0.44
  -6  -1   4   11.68    0.55
   6  -1  -4   10.86    0.45
  -6   1   4   10.39    0.61
   6   1  -4   11.06    0.61
  -6   1   4    9.98    0.47
  -5  -1   4   18.18    0.64
   5  -1  -4   17.71    0.54
  -5   1   4   16.36    0.67
   5   1  -4   17.57    0.71
  -5   1   4   15.76    0.55
  -4  -1   4   26.30    0.77
   4  -1  -4   25.83    0.67
  -4  -1   4   25.33    0.46
   4   1  -4   25.19    0.81
  -4   1   4   25.99    0.78
   4   1  -4   24.94    0.45
  -4   1   4   25.05    0.70
  -3  -1   4   66.28    1.10
  -3  -1   4   66.20    1.42
  -3   1   4   65.37    1.26
  -3   1   4   66.13    1.40
   3   1  -4   66.22    1.44
   3   1  -4   67.76    1.11
  -3   1   4   66.87    1.32
  -2  -1   4   39.41    0.75
  -2  -1   4   40.01    0.95
   2   1  -4   38.56    0.93
  -2   1   4   38.82    0.87
  -2   1   4   38.51    0.87
  -1  -1   4    7.80    0.40
  -1  -1   4    8.03    0.32
   1   1  -4    7.92    0.37
  -1   1   4    7.49    0.32
  -1   1   4    7.39    0.37
  -1   1   4    8.01    0.34
   0  -1   4  587.79    9.29
   0  -1  -4  579.30    9.52
   0  -1   4  582.05    9.08
   0   1  -4  577.14    9.53
   0   1   4  597.06    8.91
   0   1   4  587.20    9.60
  -1  -1  -4  296.97    4.85
   1  -1   4  293.86    4.63
   1  -1   4  300.14    4.70
  -1   1  -4  287.30    4.89
  -1   1  -4  297.73    4.69
   1   1   4  293.89    4.72
   1   1   4  290.25    4.68
   2  -1   4    1.44    0.23
  -2  -1  -4    1.84    0.27
   2  -1   4    2.03    0.15
   2   1   4    1.54    0.24
  -2   1  -4    1.25    0.25
   2   1   4    2.08    0.18
  -2   1  -4    1.63    0.13
  -3  -1  -4    5.46    0.41
   3  -1   4    5.30    0.21
   3  -1   4    5.34    0.37
  -3   1  -4    5.22    0.40
   3   1   4    5.62    0.40
  -3   1  -4    5.42    0.20
   3   1   4    5.94    0.29
  -4  -1  -4    1.56    0.31
   4  -1   4    1.04    0.29
  -4   1  -4    1.22    0.33
   4   1   4    0.50    0.23
   4   1   4    1.43    0.24
  -4   1  -4    1.09    0.16
   5  -1   4  123.09    2.33
  -5  -1  -4  126.34    2.46
  -5   1  -4  126.25    2.21
   5   1   4  126.18    2.29
  -5   1  -4  123.40    2.47
   5   1   4  125.75    2.31
   6  -1   4    0.32    0.27
  -6  -1  -4    0.63    0.33
   6   1   4    0.09    0.24
   6   1   4    0.71    0.23
  -6   1  -4    0.35    0.19
  -6   1  -4    0.92    0.36
   7  -1   4    0.03    0.26
  -7  -1  -4   -0.02    0.28
   7  -1   4    0.30    0.16
   7   1   4    0.23    0.25
  -7   1  -4    0.18    0.30
   7   1   4    0.31    0.22
  -8  -1  -4   48.03    1.32
   8  -1   4   47.76    1.26
   8  -1   4   48.39    1.22
  -8   1  -4   46.91    1.34
   8   1   4   47.45    1.25
   8   1   4   45.92    1.21
   9  -1   4   14.73    0.71
  -9  -1  -4   17.06    0.80
   9  -1   4   16.43    0.68
   9   1   4   17.22    0.73
   9   1   4   16.54    0.74
  -9   1  -4   17.01    0.83
  10  -1   4    3.03    0.43
 -10  -1  -4    2.35    0.45
  10  -1   4    2.99    0.40
 -10   1  -4    2.71    0.47
  10   1   4    2.23    0.43
  10   1   4    2.71    0.42
 -11  -1  -4    8.59    0.70
  11  -1   4    6.80    0.56
  11  -1   4    7.11    0.63
  11   1   4    7.57    0.64
  11   1   4    7.29    0.59
 -11   1  -4    7.18    0.67
  12  -1   4    4.14    0.55
  12  -1   4    3.23    0.52
 -12  -1  -4    3.53    0.55
  12   1   4    3.37    0.55
  12   1   4    4.34    0.54
 -12   1  -4    3.77    0.55
  13  -1   4    0.55    0.36
 -13  -1  -4    0.37    0.39
  13  -1   4    0.41    0.33
 -13   1  -4    0.45    0.38
  13   1   4    0.67    0.39
  13   1   4    0.51    0.35
  14  -1   4    1.88    0.46
 -14  -1  -4    1.47    0.46
  14  -1   4    2.05    0.50
  14   1   4    1.82    0.45
 -14   1  -4    1.12    0.46
  14   1   4    1.65    0.50
 -15  -1  -4   -0.01    0.38
  15  -1   4    0.47    0.39
  15  -1   4    0.88    0.43
  15   1   4   -0.20    0.39
 -15   1  -4    0.34    0.42
  15   1   4    0.19    0.38
  16  -1   4    5.34    0.66
 -16  -1  -4    5.20    0.70
  16   1   4    4.24    0.77
 -16   1  -4    4.08    0.65
 -17  -1  -4   -0.10    0.38
  17  -1   4    1.04    0.54
 -17   1  -4    0.93    0.50
 -18  -1  -4   -0.23    0.45
 -18   1  -4    0.82    0.48
 -19  -1  -4    3.34    0.68
 -19   1  -4    2.40    0.66
 -20  -1  -4    5.14    0.82
 -20   1  -4    4.53    0.82
  21  -2  -4   -0.56    0.59
 -21  -2   4   -0.09    0.48
 -21   2   4   -0.16    0.47
  21   2  -4   -1.27    0.64
 -20  -2   4    0.53    0.60
  20  -2  -4    0.54    0.62
 -20   2   4    0.60    0.49
  20   2  -4   -0.21    0.72
 -19  -2   4    0.70    0.59
  19  -2  -4    0.53    0.51
  19   2  -4    0.89    0.66
 -19   2   4    1.73    0.53
 -18  -2   4    0.08    0.45
  18  -2  -4    0.17    0.49
  18   2  -4    0.05    0.61
 -18   2   4    0.39    0.42
  17  -2  -4    1.34    0.57
 -17  -2   4    0.73    0.46
 -17   2   4    0.74    0.40
  17   2  -4    0.80    0.59
  16  -2  -4    0.04    0.42
 -16  -2   4    0.64    0.44
 -16   2   4   -0.32    0.37
  16   2  -4   -0.08    0.45
  15  -2  -4    3.95    0.70
 -15  -2   4    4.36    0.63
  15   2  -4    3.36    0.73
 -15   2   4    3.53    0.58
  14  -2  -4   25.29    0.95
 -14  -2   4   25.48    1.15
  14  -2  -4   25.41    1.35
  14   2  -4   25.60    1.37
 -14   2   4   26.00    1.10
  13  -2  -4    0.44    0.38
 -13  -2   4    0.68    0.39
  13  -2  -4    0.29    0.31
 -13   2   4    0.50    0.31
  13   2  -4   -0.07    0.40
 -12  -2   4   50.62    1.55
  12  -2  -4   52.39    1.35
 -12   2   4   52.08    1.76
  12   2  -4   49.20    1.77
 -12   2   4   53.57    1.47
 -11  -2   4   -0.03    0.29
  11  -2  -4    0.35    0.28
  11   2  -4    0.41    0.41
 -11   2   4   -0.07    0.22
 -11   2   4    0.53    0.43
 -10  -2   4   39.88    1.24
  10  -2  -4   39.51    1.09
  10   2  -4   36.99    1.40
 -10   2   4   38.49    1.38
 -10   2   4   38.87    1.13
  -9  -2   4   54.92    1.47
   9  -2  -4   55.06    1.31
   9   2  -4   55.51    1.67
  -9   2   4   55.95    1.63
  -9   2   4   55.19    1.35
   8  -2  -4   12.02    0.57
  -8  -2   4   14.37    0.68
   8   2  -4   13.34    0.77
  -8   2   4   13.34    0.75
  -8   2   4   12.60    0.53
  -7  -2   4    3.40    0.39
   7  -2  -4    3.88    0.39
  -7   2   4    2.81    0.43
   7   2  -4    3.62    0.47
  -7   2   4    3.41    0.33
   6  -2  -4   17.06    0.66
  -6  -2   4   16.86    0.69
  -6   2   4   18.53    0.78
  -6   2   4   16.91    0.59
   6   2  -4   18.72    0.83
  -5  -2   4   85.83    1.82
  -5  -2   4   86.67    1.36
   5  -2  -4   86.21    1.74
   5   2  -4   86.39    1.96
  -5   2   4   85.55    1.88
  -5   2   4   86.41    1.66
   4  -2  -4  443.65    7.14
  -4  -2   4  452.31    7.48
  -4  -2   4  454.71    6.82
   4   2  -4  448.37    7.65
  -4   2   4  462.14    7.58
   4   2  -4  476.78    6.91
  -4   2   4  451.31    7.28
  -3  -2   4   45.75    1.11
   3  -2  -4   44.21    1.07
  -3  -2   4   45.51    0.88
   3   2  -4   45.26    1.16
  -3   2   4   42.78    0.94
  -3   2   4   45.27    1.09
  -2  -2   4   66.35    1.23
  -2  -2   4   64.45    1.41
  -2   2   4   66.51    1.40
   2   2  -4   67.04    1.45
  -2   2   4   67.07    1.25
  -2   2   4   66.39    1.38
   1  -2  -4  145.23    2.44
  -1  -2   4  141.66    2.60
  -1  -2   4  145.34    2.42
  -1   2   4  142.47    2.54
   1   2  -4  140.26    2.59
  -1   2   4  143.37    2.58
   0  -2   4    3.89    0.32
   0  -2   4    3.19    0.30
   0  -2  -4    2.58    0.24
   0   2   4    2.82    0.33
   0   2   4    3.54    0.31
   0   2  -4    3.60    0.32
   1  -2   4   57.50    1.23
  -1  -2  -4   55.78    1.17
   1   2   4   58.03    1.29
  -1   2  -4   55.83    1.15
  -1   2  -4   56.72    1.26
   1   2   4   56.16    1.18
   2  -2   4    0.56    0.23
  -2  -2  -4    0.55    0.23
  -2   2  -4    0.44    0.16
   2   2   4    0.15    0.19
   2   2   4    0.24    0.23
  -2   2  -4    0.20    0.19
   3  -2   4  147.21    2.67
  -3  -2  -4  147.12    2.67
  -3   2  -4  147.54    2.74
   3   2   4  147.02    2.63
   3   2   4  147.25    2.67
  -3   2  -4  147.50    2.54
  -4  -2  -4    8.64    0.50
   4  -2   4    9.43    0.54
  -4   2  -4    8.62    0.37
   4   2   4    8.60    0.49
  -4   2  -4    9.23    0.54
   4   2   4    8.12    0.54
  -5  -2  -4    5.23    0.46
   5  -2   4    5.57    0.49
   5   2   4    5.84    0.46
  -5   2  -4    5.60    0.48
  -5   2  -4    5.52    0.32
   5   2   4    4.74    0.44
  -6  -2  -4    6.19    0.50
   6  -2   4    5.76    0.52
  -6   2  -4    6.27    0.37
   6   2   4    6.01    0.51
  -6   2  -4    6.86    0.54
   6   2   4    6.24    0.51
   7  -2   4   24.80    0.93
  -7  -2  -4   25.59    0.90
  -7   2  -4   25.93    0.96
  -7   2  -4   25.46    0.79
   7   2   4   25.52    0.90
   7   2   4   25.85    0.87
  -8  -2  -4   16.82    0.77
   8  -2   4   16.86    0.77
  -8   2  -4   17.87    0.81
   8   2   4   18.22    0.78
  -8   2  -4   18.01    0.69
   8   2   4   17.58    0.76
  -9  -2  -4    6.74    0.56
   9  -2   4    7.04    0.56
  -9   2  -4    6.57    0.49
  -9   2  -4    6.43    0.60
   9   2   4    7.70    0.57
   9   2   4    7.32    0.59
  10  -2   4    2.90    0.50
 -10  -2  -4    3.27    0.48
 -10   2  -4    3.52    0.45
 -10   2  -4    2.51    0.46
  10   2   4    3.83    0.52
  10   2   4    3.75    0.49
  11  -2   4   52.75    1.53
  11  -2   4   52.02    1.53
 -11  -2  -4   52.82    1.55
  11   2   4   50.57    1.44
  11   2   4   50.72    1.55
 -11   2  -4   47.97    1.49
  12  -2   4    0.15    0.28
 -12  -2  -4    0.47    0.39
  12  -2   4    0.10    0.33
  12   2   4    0.17    0.43
 -12   2  -4    0.01    0.41
  12   2   4    0.12    0.33
 -13  -2  -4    0.02    0.39
  13  -2   4   -0.01    0.32
  13  -2   4   -0.05    0.26
 -13   2  -4   -0.07    0.35
  13   2   4    0.62    0.38
  13   2   4   -0.12    0.40
 -14  -2  -4    9.73    0.79
  14  -2   4    9.23    0.75
  14  -2   4    9.74    0.76
  14   2   4    9.60    0.76
  14   2   4    9.06    0.88
 -14   2  -4    9.73    0.83
 -15  -2  -4    2.18    0.53
  15  -2   4    2.19    0.52
  15  -2   4    1.73    0.47
 -15   2  -4    2.25    0.52
  15   2   4    1.80    0.59
  15   2   4    2.61    0.52
  16  -2   4   -0.13    0.40
 -16  -2  -4    0.17    0.37
 -16   2  -4   -0.44    0.33
  16   2   4   -0.58    0.46
 -17  -2  -4    1.83    0.53
  17  -2   4    1.43    0.52
 -17   2  -4    2.52    0.58
 -18  -2  -4    0.47    0.54
 -18   2  -4    1.04    0.52
 -19  -2  -4    0.45    0.48
 -19   2  -4    1.49    0.57
 -20  -2  -4    1.44    0.62
 -20   2  -4    1.11    0.52
 -20  -3   4    0.40    0.57
  20  -3  -4   -0.20    0.53
 -20   3   4    0.14    0.48
  20   3  -4   -0.34    0.73
 -19  -3   4   17.86    1.28
  19  -3  -4   16.59    1.33
  19   3  -4   13.50    1.48
 -19   3   4   15.31    1.02
 -18  -3   4    2.12    0.66
  18  -3  -4   -0.35    0.42
  18   3  -4   -0.25    0.60
 -18   3   4    0.51    0.44
  17  -3  -4    0.75    0.52
 -17  -3   4    0.52    0.51
  17   3  -4    0.72    0.67
 -17   3   4    0.82    0.40
 -16  -3   4    1.72    0.55
  16  -3  -4    0.66    0.51
  16   3  -4    1.21    0.63
 -16   3   4    1.59    0.47
 -15  -3   4    0.64    0.44
  15  -3  -4   -0.57    0.33
  15  -3  -4   -0.38    0.31
  15   3  -4   -0.81    0.47
 -15   3   4    0.04    0.33
  14  -3  -4    0.24    0.36
 -14  -3   4    0.75    0.42
 -14   3   4    0.22    0.32
 -14   3   4   -0.33    0.41
  14   3  -4    0.48    0.53
  13  -3  -4   64.29    1.70
 -13  -3   4   69.95    1.99
 -13   3   4   67.21    2.16
 -13   3   4   65.33    1.73
  13   3  -4   68.24    2.24
  12  -3  -4    0.54    0.40
 -12  -3   4    0.61    0.38
  12   3  -4    1.99    0.58
 -12   3   4    0.57    0.46
 -12   3   4    0.34    0.30
 -11  -3   4   30.15    1.18
  11  -3  -4   30.74    1.07
 -11   3   4   28.09    0.98
  11   3  -4   28.78    1.34
 -11   3   4   27.80    1.25
  10  -3  -4    1.84    0.40
 -10  -3   4    1.74    0.41
 -10   3   4    1.46    0.48
 -10   3   4    1.88    0.33
  10   3  -4    2.49    0.55
   9  -3  -4    5.64    0.52
  -9  -3   4    4.63    0.52
   9   3  -4    6.65    0.72
  -9   3   4    5.03    0.44
  -9   3   4    4.57    0.59
  -8  -3   4    1.29    0.32
   8  -3  -4    0.53    0.32
  -8   3   4    0.79    0.36
  -8   3   4    0.58    0.21
   8   3  -4    1.40    0.42
   7  -3  -4   26.59    0.92
  -7  -3   4   25.86    0.54
  -7  -3   4   26.20    0.92
  -7  -3   4   25.33    0.53
  -7   3   4   26.83    1.01
   7   3  -4   25.64    1.06
  -7   3   4   26.07    0.75
  -6  -3   4   28.82    0.94
   6  -3  -4   29.11    0.98
  -6  -3   4   28.71    0.63
  -6   3   4   29.46    0.76
   6   3  -4   29.34    1.10
  -6   3   4   28.94    1.02
  -5  -3   4    7.35    0.33
  -5  -3   4    7.76    0.50
   5  -3  -4    7.23    0.53
  -5   3   4    8.02    0.37
   5   3  -4    7.09    0.60
  -5   3   4    7.53    0.53
   4  -3  -4    3.66    0.44
  -4  -3   4    4.66    0.31
  -4  -3   4    4.80    0.45
  -4   3   4    4.35    0.44
  -4   3   4    4.49    0.27
   4   3  -4    5.10    0.54
   3  -3  -4   70.47    1.60
  -3  -3   4   71.09    1.37
  -3  -3   4   70.13    1.55
  -3   3   4   69.15    1.28
   3   3  -4   66.92    1.64
  -3   3   4   71.64    1.60
   2  -3  -4   17.09    0.70
   2  -3  -4   17.26    0.42
   2  -3  -4   17.27    0.44
  -2  -3   4   16.34    0.56
  -2  -3   4   17.66    0.65
   2   3  -4   17.36    0.73
  -2   3   4   16.30    0.66
   1  -3  -4  218.44    3.50
  -1  -3   4  208.72    3.74
  -1  -3   4  210.23    3.58
   1  -3  -4  226.84    3.81
   1   3  -4  213.68    3.82
  -1   3   4  215.79    3.83
   0  -3   4   42.08    1.04
   0  -3   4   42.13    1.04
   0  -3  -4   41.70    0.87
   0   3  -4   40.76    1.05
   0   3   4   42.51    1.11
   0   3   4   40.61    1.09
  -1  -3  -4   65.66    1.27
   1  -3   4   64.30    1.36
   1  -3   4   65.21    1.43
  -1   3  -4   64.72    1.40
   1   3   4   62.85    1.43
   1   3   4   62.67    1.47
   2  -3   4   87.01    1.82
  -2  -3  -4   86.94    1.68
   2   3   4   87.00    1.82
  -2   3  -4   88.51    1.75
   2   3   4   88.74    1.86
  -2   3  -4   85.51    1.78
   3  -3   4   21.81    0.81
  -3  -3  -4   21.28    0.69
  -3   3  -4   21.78    0.76
   3   3   4   20.64    0.75
   3   3   4   21.99    0.82
  -3   3  -4   21.30    0.68
   4  -3   4    4.39    0.49
  -4  -3  -4    3.60    0.36
   4   3   4    3.73    0.44
  -4   3  -4    3.94    0.44
  -4   3  -4    4.15    0.37
   4   3   4    3.87    0.42
  -5  -3  -4    2.83    0.35
   5  -3   4    3.27    0.47
  -5   3  -4    2.48    0.38
  -5   3  -4    2.24    0.30
   5   3   4    2.82    0.41
   5   3   4    2.68    0.41
   6  -3   4    3.13    0.44
  -6  -3  -4    3.41    0.39
  -6   3  -4    2.97    0.33
   6   3   4    3.72    0.48
   6   3   4    2.93    0.43
  -6   3  -4    2.35    0.37
   7  -3   4    2.92    0.46
  -7  -3  -4    2.58    0.39
  -7   3  -4    3.52    0.38
   7   3   4    3.80    0.46
  -7   3  -4    3.54    0.46
   7   3   4    2.65    0.42
  -8  -3  -4   44.57    1.29
   8  -3   4   43.46    1.35
  -8   3  -4   45.08    1.21
   8   3   4   44.42    1.28
  -8   3  -4   45.90    1.32
   8   3   4   43.83    1.35
   9  -3   4    8.72    0.69
  -9  -3  -4    8.70    0.63
   9   3   4    8.17    0.71
  -9   3  -4    9.00    0.58
   9   3   4    9.82    0.66
  -9   3  -4    8.30    0.69
 -10  -3  -4   -0.15    0.30
  10  -3   4   -0.36    0.33
  10   3   4    0.01    0.44
 -10   3  -4    0.02    0.33
  10   3   4   -0.05    0.29
 -10   3  -4   -0.06    0.27
  11  -3   4   -0.45    0.31
 -11  -3  -4   -0.05    0.32
  11   3   4   -0.12    0.31
  11   3   4   -0.26    0.46
 -11   3  -4   -0.15    0.29
 -11   3  -4    0.80    0.42
  12  -3   4   13.61    0.86
 -12  -3  -4   13.00    0.80
 -12   3  -4   12.17    0.79
  12   3   4   10.85    0.78
 -12   3  -4   12.82    0.79
  12   3   4   11.65    0.85
 -13  -3  -4   16.75    0.93
  13  -3   4   18.82    0.97
  13  -3   4   17.57    1.03
  13   3   4   16.68    1.08
 -13   3  -4   16.21    0.96
  13   3   4   18.23    0.93
  14  -3   4    0.48    0.44
  14  -3   4    0.07    0.29
 -14  -3  -4    0.40    0.37
  14   3   4   -0.32    0.53
 -14   3  -4    0.06    0.34
  14   3   4   -0.17    0.36
  15  -3   4    0.24    0.45
 -15  -3  -4    0.74    0.42
  15  -3   4    1.63    0.57
 -15   3  -4    0.89    0.47
  15   3   4    0.74    0.58
 -16  -3  -4   -0.29    0.38
  16  -3   4    0.19    0.47
 -16   3  -4    0.19    0.37
  16   3   4   -1.14    0.51
  17  -3   4    0.36    0.49
 -17  -3  -4    0.57    0.48
 -17   3  -4    1.52    0.51
  18  -3   4    0.71    0.55
 -18  -3  -4    1.09    0.55
 -18   3  -4    1.05    0.48
 -19  -3  -4    1.29    0.54
 -19   3  -4    1.82    0.53
 -20  -4   4    4.39    0.84
  20  -4  -4    2.30    0.80
  20   4  -4    3.58    0.98
  19  -4  -4    0.24    0.47
 -19  -4   4    0.39    0.57
  19   4  -4   -0.71    0.71
  18  -4  -4    0.04    0.48
 -18  -4   4    0.45    0.57
  18   4  -4    0.59    0.75
 -18   4   4    0.56    0.44
 -17  -4   4   -0.41    0.41
  17  -4  -4    0.11    0.44
 -17   4   4   -0.11    0.33
  17   4  -4   -1.45    0.60
 -16  -4   4    0.20    0.44
  16   4  -4   -0.39    0.58
 -16   4   4   -0.05    0.34
 -16   4   4    0.84    0.59
 -15  -4   4    8.61    0.91
  15  -4  -4    8.93    0.81
 -15   4   4    6.74    0.97
 -15   4   4    9.27    0.71
  15   4  -4    9.27    1.12
  14  -4  -4   -0.39    0.37
 -14  -4   4    0.16    0.45
  14   4  -4    0.15    0.57
 -14   4   4   -0.04    0.48
 -14   4   4   -0.09    0.27
  13  -4  -4    3.51    0.56
 -13  -4   4    3.20    0.60
 -13   4   4    2.82    0.66
 -13   4   4    3.43    0.46
  13   4  -4    3.04    0.73
  12  -4  -4    2.73    0.52
 -12  -4   4    2.92    0.54
 -12   4   4    2.76    0.42
  12   4  -4    2.24    0.66
 -12   4   4    2.39    0.61
 -11  -4   4   27.02    1.13
  11  -4  -4   25.43    1.09
 -11   4   4   24.60    1.22
  11   4  -4   24.57    1.30
 -11   4   4   24.47    0.87
  10  -4  -4    0.14    0.37
 -10  -4   4   -0.19    0.30
  10   4  -4    0.07    0.44
 -10   4   4   -0.18    0.36
 -10   4   4    0.44    0.24
  -9  -4   4    7.07    0.31
   9  -4  -4    8.91    0.75
  -9  -4   4    7.79    0.63
   9   4  -4    7.46    0.82
  -9   4   4    8.49    0.47
  -9   4   4    8.68    0.74
  -8  -4   4   18.17    0.83
   8  -4  -4   17.72    0.87
  -8  -4   4   17.61    0.52
  -8   4   4   18.21    0.92
   8   4  -4   18.72    1.03
  -8   4   4   17.56    0.62
  -7  -4   4   11.22    0.64
  -7  -4   4   10.11    0.41
   7  -4  -4   10.37    0.71
  -7   4   4   10.12    0.67
  -7   4   4   10.08    0.45
   7   4  -4   10.84    0.80
  -6  -4   4  131.78    2.30
   6  -4  -4  130.09    2.72
  -6  -4   4  128.37    2.66
  -6   4   4  130.42    2.32
   6   4  -4  134.18    2.95
  -6   4   4  130.71    2.78
   5  -4  -4  126.84    2.65
  -5  -4   4  125.42    2.26
  -5  -4   4  128.69    2.59
  -5   4   4  128.23    2.20
   5   4  -4  128.66    2.80
  -5   4   4  125.58    2.68
   4  -4  -4   62.34    1.60
  -4  -4   4   59.90    1.48
  -4  -4   4   62.75    1.34
   4  -4  -4   61.18    1.07
  -4   4   4   60.92    1.12
  -4   4   4   61.91    1.58
   4   4  -4   63.60    1.68
  -3  -4   4   21.09    0.73
   3  -4  -4   22.20    0.43
   3  -4  -4   21.96    0.90
  -3  -4   4   21.53    0.77
   3  -4  -4   21.64    0.40
   3   4  -4   21.11    0.92
  -3   4   4   20.88    0.83
  -2  -4   4  120.52    2.38
   2  -4  -4  122.05    1.90
   2  -4  -4  121.07    2.50
  -2  -4   4  116.52    2.27
   2  -4  -4  121.59    1.90
   2   4  -4  119.89    2.54
  -2   4   4  121.29    2.50
   1  -4  -4    2.85    0.46
  -1  -4   4    2.35    0.33
   1  -4  -4    2.80    0.17
  -1  -4   4    3.23    0.38
   1  -4  -4    2.53    0.18
  -1   4   4    3.11    0.41
   1   4  -4    2.96    0.46
   0  -4   4   73.64    1.65
   0  -4  -4   71.43    1.30
   0  -4  -4   74.13    1.75
   0  -4   4   75.17    1.58
   0   4   4   72.60    1.72
   0   4  -4   73.84    1.70
  -1  -4  -4    6.84    0.31
   1  -4   4    6.65    0.45
  -1  -4  -4    5.87    0.57
   1  -4   4    6.70    0.53
  -1   4  -4    7.15    0.54
   1   4   4    6.06    0.51
   2  -4   4    1.33    0.36
  -2  -4  -4    1.35    0.21
   2   4   4    0.78    0.36
  -2   4  -4    1.30    0.27
   2   4   4    1.16    0.36
  -2   4  -4    0.75    0.32
   3  -4   4   39.99    1.20
  -3  -4  -4   40.67    0.96
   3   4   4   40.41    1.19
   3   4   4   40.31    1.20
  -3   4  -4   42.02    1.10
  -3   4  -4   40.94    1.11
   4  -4   4   28.25    1.04
  -4  -4  -4   26.96    0.79
  -4   4  -4   28.00    0.89
   4   4   4   26.63    0.97
   4   4   4   29.19    1.02
  -4   4  -4   28.05    0.89
  -5  -4  -4    9.33    0.51
   5  -4   4    8.34    0.62
  -5   4  -4    9.49    0.57
   5   4   4    8.22    0.61
   5   4   4    9.56    0.65
  -5   4  -4    9.41    0.53
  -6  -4  -4   19.11    0.73
   6  -4   4   19.54    0.90
   6   4   4   19.48    0.83
  -6   4  -4   18.66    0.79
  -6   4  -4   19.31    0.74
   6   4   4   18.70    0.86
  -7  -4  -4   -0.49    0.20
   7  -4   4   -0.18    0.31
  -7   4  -4    0.16    0.22
   7   4   4   -0.24    0.27
  -7   4  -4   -0.02    0.28
   7   4   4   -0.42    0.36
  -8  -4  -4    1.99    0.38
   8  -4   4    2.60    0.52
  -8   4  -4    2.04    0.38
   8   4   4    2.93    0.50
   8   4   4    2.94    0.56
  -8   4  -4    2.36    0.45
  -9  -4  -4    0.36    0.32
   9  -4   4    0.06    0.37
  -9   4  -4    0.40    0.31
   9   4   4   -0.11    0.43
  -9   4  -4    0.08    0.34
   9   4   4    0.07    0.33
  10  -4   4    7.61    0.79
 -10  -4  -4    7.74    0.66
  10   4   4    6.42    0.78
  10   4   4    7.84    0.69
 -10   4  -4    7.12    0.62
 -10   4  -4    6.74    0.62
 -11  -4  -4   -0.12    0.32
  11  -4   4    0.32    0.45
  11   4   4    0.48    0.53
 -11   4  -4   -0.65    0.28
 -11   4  -4    0.19    0.33
  11   4   4    0.73    0.40
  12  -4   4    0.46    0.49
 -12  -4  -4    0.08    0.38
  12   4   4    0.33    0.50
  12   4   4    0.72    0.38
 -12   4  -4    0.76    0.44
 -12   4  -4    0.76    0.42
  13  -4   4    2.32    0.54
 -13  -4  -4    1.30    0.43
 -13   4  -4    1.27    0.45
  13   4   4    0.97    0.61
  13   4   4    2.11    0.47
 -13   4  -4    1.44    0.48
 -14  -4  -4    1.09    0.45
  14  -4   4    0.12    0.45
 -14   4  -4    1.18    0.41
  14   4   4    0.82    0.61
 -14   4  -4    0.69    0.47
  15  -4   4    0.54    0.51
 -15  -4  -4    0.95    0.45
  15   4   4    0.42    0.61
 -15   4  -4    1.88    0.50
 -16  -4  -4    5.61    0.75
  16  -4   4    5.86    0.77
 -16   4  -4    6.10    0.68
  16   4   4    5.30    0.95
  17  -4   4    8.05    0.95
 -17  -4  -4    6.30    0.87
 -17   4  -4    6.64    0.76
 -18  -4  -4    0.14    0.49
  18  -4   4    0.83    0.55
 -18   4  -4    1.31    0.46
 -19  -4  -4    0.57    0.49
 -19   4  -4    0.98    0.46
 -19  -5   4    0.71    0.69
  19  -5  -4    1.47    0.65
  19   5  -4   -1.26    0.75
 -18  -5   4    1.10    0.62
  18  -5  -4    2.88    0.71
  18   5  -4    1.84    0.87
 -17  -5   4    0.65    0.51
 -17   5   4    0.23    0.59
  17   5  -4    0.11    0.70
  16  -5  -4    1.38    0.57
 -16  -5   4    2.02    0.58
  16   5  -4   -0.06    0.65
 -16   5   4    1.41    0.67
  15  -5  -4   -0.10    0.43
 -15  -5   4    0.90    0.49
 -15   5   4    0.78    0.56
  15   5  -4   -0.53    0.65
  14  -5  -4    0.69    0.46
 -14  -5   4    0.39    0.42
 -14   5   4    1.46    0.63
  14   5  -4   -0.04    0.59
 -13  -5   4   10.02    0.94
  13  -5  -4    8.30    0.82
 -13   5   4    8.46    0.96
  13   5  -4    7.86    1.02
  12  -5  -4   12.74    0.94
 -12  -5   4   12.01    0.87
 -12   5   4   12.37    0.65
  12   5  -4   12.77    1.12
 -12   5   4   10.59    0.93
  11  -5  -4    0.83    0.45
 -11  -5   4    0.98    0.43
 -11   5   4    0.44    0.27
 -11   5   4    0.19    0.46
  11   5  -4    1.47    0.63
 -10  -5   4    3.35    0.55
  10  -5  -4    3.38    0.57
 -10   5   4    3.79    0.64
  10   5  -4    4.48    0.80
 -10   5   4    4.32    0.40
   9  -5  -4   -0.12    0.42
  -9  -5   4   -0.07    0.30
  -9   5   4    0.60    0.41
   9   5  -4    0.28    0.53
  -9   5   4    0.04    0.20
   8  -5  -4   17.83    0.97
  -8  -5   4   16.11    0.60
  -8  -5   4   17.11    0.86
  -8   5   4   16.64    0.58
   8   5  -4   17.00    1.08
  -8   5   4   17.92    0.95
  -7  -5   4    5.64    0.43
  -7  -5   4    6.56    0.60
   7  -5  -4    6.17    0.66
  -7   5   4    5.81    0.33
   7   5  -4    5.14    0.72
  -7   5   4    5.08    0.59
  -6  -5   4   50.08    1.42
   6  -5  -4   48.60    1.52
  -6  -5   4   49.21    1.19
   6   5  -4   48.46    1.62
  -6   5   4   49.57    1.51
  -6   5   4   49.99    0.98
   5  -5  -4    0.15    0.37
  -5  -5   4    0.19    0.27
  -5  -5   4   -0.29    0.19
   5   5  -4    0.16    0.42
  -5   5   4    0.26    0.29
  -4  -5   4   33.03    0.99
  -4  -5   4   34.25    1.05
   4  -5  -4   33.68    1.21
   4   5  -4   31.40    1.23
  -4   5   4   33.11    1.17
  -3  -5   4   22.65    0.83
  -3  -5   4   21.48    0.81
   3  -5  -4   22.20    0.98
   3   5  -4   22.75    1.02
  -3   5   4   19.67    0.89
  -2  -5   4   60.95    1.47
   2  -5  -4   59.51    1.65
  -2  -5   4   60.91    1.48
  -2   5   4   59.39    1.61
   2   5  -4   59.53    1.64
   1  -5  -4    1.98    0.43
  -1  -5   4    2.60    0.41
  -1  -5   4    2.03    0.33
  -1   5   4    2.42    0.44
   1   5  -4    2.07    0.44
   0  -5   4   60.33    1.37
   0  -5  -4   58.79    1.63
   0  -5  -4   59.45    1.04
   0  -5   4   59.30    1.54
   0   5  -4   60.58    1.59
   0   5   4   58.74    1.60
   1  -5   4   33.22    1.12
  -1  -5  -4   35.44    1.20
  -1  -5  -4   33.19    0.71
   1   5   4   32.20    1.14
  -1   5  -4   33.79    1.12
  -2  -5  -4    0.21    0.14
   2  -5   4    0.57    0.36
  -2  -5  -4    0.47    0.30
  -2   5  -4    0.32    0.29
  -2   5  -4    0.53    0.25
   2   5   4   -0.05    0.33
   3  -5   4   32.55    1.15
  -3  -5  -4   31.75    1.15
  -3  -5  -4   32.21    0.80
  -3   5  -4   33.26    0.97
  -3   5  -4   32.96    1.06
   3   5   4   30.72    1.12
  -4  -5  -4    2.53    0.29
  -4  -5  -4    2.92    0.45
   4  -5   4    3.22    0.47
   4   5   4    3.29    0.51
  -4   5  -4    2.25    0.38
  -4   5  -4    2.77    0.38
  -5  -5  -4   -0.05    0.19
   5  -5   4   -0.20    0.35
  -5   5  -4    0.22    0.29
   5   5   4    0.03    0.28
  -5   5  -4   -0.33    0.28
   5   5   4    0.54    0.40
   6  -5   4    2.88    0.53
  -6  -5  -4    2.01    0.33
   6   5   4    1.42    0.40
  -6   5  -4    2.61    0.44
  -6   5  -4    2.39    0.39
   6   5   4    2.45    0.53
   7  -5   4    8.59    0.79
  -7  -5  -4    8.17    0.56
  -7   5  -4    8.61    0.61
   7   5   4    7.94    0.71
  -7   5  -4    8.25    0.62
   7   5   4    9.60    0.78
  -8  -5  -4    1.54    0.35
   8  -5   4    1.09    0.48
   8   5   4    2.31    0.62
  -8   5  -4    1.45    0.39
   8   5   4    0.62    0.37
  -8   5  -4    2.08    0.42
   9  -5   4   -0.29    0.41
  -9  -5  -4    0.80    0.35
   9   5   4    0.50    0.50
  -9   5  -4    0.48    0.38
  -9   5  -4    0.72    0.35
   9   5   4    0.82    0.39
 -10  -5  -4   17.93    0.89
  10  -5   4   17.59    1.08
  10   5   4   18.29    1.06
 -10   5  -4   18.72    0.92
  10   5   4   18.67    0.96
 -10   5  -4   19.22    0.86
  11  -5   4   17.72    1.09
 -11  -5  -4   19.60    0.97
  11   5   4   18.75    1.19
 -11   5  -4   21.34    0.94
 -11   5  -4   21.10    1.02
  11   5   4   19.93    1.00
  12  -5   4    0.31    0.47
 -12  -5  -4    0.77    0.43
  12   5   4    0.14    0.57
 -12   5  -4    1.10    0.40
  12   5   4    0.50    0.39
 -12   5  -4    0.94    0.42
  13  -5   4    6.09    0.83
 -13  -5  -4    7.10    0.76
 -13   5  -4    6.42    0.66
  13   5   4    3.95    0.76
  13   5   4    5.18    0.75
 -13   5  -4    5.75    0.75
  14  -5   4    0.07    0.50
 -14  -5  -4    0.43    0.41
  14   5   4   -0.34    0.50
 -14   5  -4    0.20    0.37
 -14   5  -4    0.06    0.39
  15  -5   4    2.13    0.60
 -15  -5  -4    3.14    0.61
 -15   5  -4    4.31    0.62
  15   5   4    2.30    0.78
 -16  -5  -4    0.08    0.40
  16  -5   4    0.05    0.52
 -16   5  -4    0.46    0.34
  16   5   4   -0.44    0.65
  17  -5   4    1.80    0.65
 -17  -5  -4    1.52    0.58
 -17   5  -4    1.11    0.49
 -18  -5  -4   -0.13    0.41
  18  -5   4    0.45    0.57
 -18  -6   4    0.58    0.55
 -18   6   4    1.20    0.80
  18   6  -4   -1.41    0.67
 -17  -6   4    1.53    0.67
  17   6  -4   -0.78    0.87
 -17   6   4    1.61    0.79
  16  -6  -4    6.33    0.85
 -16  -6   4    7.01    0.90
 -16   6   4    6.09    0.98
  16   6  -4    5.79    1.16
  15  -6  -4    3.18    0.69
 -15  -6   4    2.92    0.65
 -15   6   4    2.85    0.74
  15   6  -4    3.81    0.98
  14  -6  -4    3.78    0.75
 -14  -6   4    5.28    0.79
  14   6  -4    3.64    0.87
 -14   6   4    4.11    0.85
  13  -6  -4    0.46    0.51
 -13  -6   4   -0.09    0.39
 -13   6   4   -0.10    0.47
  13   6  -4   -0.60    0.56
 -12  -6   4    7.66    0.81
  12  -6  -4    7.39    0.86
 -12   6   4    8.62    0.95
  12   6  -4    7.69    1.04
  11  -6  -4    0.84    0.51
 -11  -6   4    0.77    0.43
 -11   6   4    0.19    0.44
  11   6  -4   -0.23    0.58
  10  -6  -4    6.85    0.83
 -10  -6   4    6.74    0.73
 -10   6   4    6.83    0.80
  10   6  -4    6.43    0.92
  -9  -6   4    1.81    0.47
   9  -6  -4    2.14    0.61
   9   6  -4    2.25    0.75
  -9   6   4    3.00    0.56
  -8  -6   4   -0.10    0.25
  -8  -6   4   -0.12    0.32
   8  -6  -4    0.22    0.46
  -8   6   4    0.11    0.41
   8   6  -4   -0.37    0.53
  -7  -6   4    0.17    0.36
   7  -6  -4   -0.18    0.38
  -7  -6   4    0.25    0.26
  -7   6   4   -0.22    0.32
   7   6  -4    0.29    0.53
  -6  -6   4    3.13    0.47
  -6  -6   4    3.99    0.44
   6  -6  -4    3.50    0.59
  -6   6   4    2.87    0.52
   6   6  -4    3.68    0.70
  -5  -6   4    5.91    0.54
  -5  -6   4    5.76    0.56
   5  -6  -4    6.16    0.71
   5   6  -4    6.34    0.78
  -5   6   4    4.92    0.62
   4  -6  -4    9.03    0.83
  -4  -6   4    9.64    0.65
  -4  -6   4    9.98    0.65
  -4   6   4   10.74    0.75
   4   6  -4    9.54    0.90
  -3  -6   4   71.52    1.71
   3  -6  -4   71.13    1.97
  -3  -6   4   69.15    1.72
  -3   6   4   70.44    1.92
   3   6  -4   65.67    1.92
  -2  -6   4   11.52    0.63
   2  -6  -4    9.60    0.77
  -2  -6   4    9.77    0.71
   2   6  -4    9.72    0.77
  -2   6   4   10.48    0.75
   1  -6  -4    7.17    0.74
  -1  -6   4    7.25    0.63
  -1  -6   4    7.10    0.51
   1   6  -4    7.45    0.78
  -1   6   4    6.82    0.67
   0  -6  -4   -0.15    0.08
   0  -6  -4    0.02    0.07
   0  -6   4    0.69    0.36
   0  -6   4   -0.20    0.22
   0  -6  -4   -0.18    0.32
   0   6  -4   -0.04    0.36
   0   6   4    0.09    0.36
  -1  -6  -4    4.38    0.24
  -1  -6  -4    4.21    0.59
   1  -6   4    3.89    0.54
  -1   6  -4    3.74    0.55
  -1   6  -4    4.49    0.42
   1   6   4    4.49    0.59
  -2  -6  -4    0.18    0.13
  -2  -6  -4    0.23    0.39
   2  -6   4    0.38    0.36
   2   6   4   -0.24    0.33
  -2   6  -4    0.02    0.21
  -2   6  -4    0.29    0.39
  -3  -6  -4    3.56    0.31
   3  -6   4    3.12    0.55
  -3  -6  -4    2.71    0.55
   3   6   4    2.96    0.54
  -3   6  -4    3.96    0.42
  -3   6  -4    3.27    0.53
  -4  -6  -4    4.87    0.61
  -4  -6  -4    5.30    0.38
   4  -6   4    5.23    0.70
   4   6   4    5.14    0.66
  -4   6  -4    4.75    0.45
  -4   6  -4    5.20    0.58
  -5  -6  -4   14.35    0.86
   5  -6   4   14.51    0.93
  -5  -6  -4   14.57    0.60
  -5   6  -4   15.73    0.70
  -5   6  -4   16.27    0.85
   5   6   4   13.49    0.91
  -6  -6  -4   22.64    0.79
  -6  -6  -4   19.68    0.98
   6  -6   4   21.75    1.16
  -6   6  -4   20.86    0.84
  -6   6  -4   20.79    0.96
   6   6   4   21.65    1.10
   7  -6   4    0.45    0.46
  -7  -6  -4    0.98    0.45
  -7  -6  -4    1.07    0.31
  -7   6  -4    0.63    0.37
   7   6   4    0.99    0.49
  -7   6  -4    0.69    0.36
  -8  -6  -4    9.62    0.63
   8  -6   4    8.03    0.86
  -8  -6  -4    9.41    0.78
  -8   6  -4   10.95    0.68
  -8   6  -4   10.65    0.70
   8   6   4    8.62    0.93
  -9  -6  -4    0.63    0.38
   9  -6   4    0.77    0.51
  -9  -6  -4    1.27    0.37
  -9   6  -4    1.00    0.37
  -9   6  -4    0.17    0.32
   9   6   4   -0.37    0.49
 -10  -6  -4    6.79    0.66
  10  -6   4    7.59    0.91
 -10   6  -4    7.49    0.61
  10   6   4    7.24    0.88
 -10   6  -4    6.43    0.72
 -11  -6  -4   42.15    1.42
  11  -6   4   43.01    1.74
 -11   6  -4   41.74    1.29
 -11   6  -4   41.41    1.50
  11   6   4   41.46    1.71
 -12  -6  -4    0.19    0.33
  12  -6   4    0.35    0.55
 -12   6  -4   -0.40    0.37
 -12   6  -4    0.57    0.37
  12   6   4    0.25    0.59
  13  -6   4   -0.72    0.55
 -13  -6  -4    1.03    0.45
 -13   6  -4    1.54    0.50
  13   6   4   -0.23    0.56
  14  -6   4    1.67    0.65
 -14  -6  -4    1.14    0.44
 -14   6  -4    0.66    0.52
  14   6   4    0.42    0.63
  15  -6   4    5.25    0.84
 -15  -6  -4    6.25    0.74
  15   6   4    4.39    0.95
 -16  -6  -4    1.77    0.53
  16  -6   4    1.91    0.74
  16   6   4    1.39    0.76
  17  -6   4    2.14    0.74
 -17  -6  -4    2.11    0.60
  17  -7  -4    0.24    0.60
 -17  -7   4    0.21    0.50
 -17   7   4   -0.32    0.64
  17   7  -4   -1.26    0.88
  16  -7  -4    3.34    0.76
 -16  -7   4    5.04    0.86
  16   7  -4    4.26    1.04
 -16   7   4    4.47    0.98
 -15  -7   4    1.63    0.61
  15  -7  -4    0.80    0.63
 -15   7   4    1.12    0.64
  15   7  -4    1.04    0.80
 -14  -7   4    0.94    0.57
  14  -7  -4    0.45    0.61
 -14   7   4    1.12    0.63
  14   7  -4    1.32    0.89
  13  -7  -4    3.85    0.75
 -13  -7   4    3.62    0.66
  13   7  -4    2.98    0.96
 -13   7   4    3.77    0.77
  12  -7  -4    1.04    0.62
 -12  -7   4    1.80    0.54
 -12   7   4    0.89    0.55
  12   7  -4    0.82    0.73
  11  -7  -4    0.19    0.50
 -11  -7   4   -0.19    0.40
  11   7  -4    0.07    0.62
 -11   7   4    0.97    0.53
 -10  -7   4    2.54    0.57
  10  -7  -4    2.63    0.64
 -10   7   4    1.64    0.57
  10   7  -4    2.13    0.74
   9  -7  -4    4.10    0.75
  -9  -7   4    4.22    0.62
   9   7  -4    4.61    0.85
  -9   7   4    3.72    0.66
   8  -7  -4   12.15    1.09
  -8  -7   4   11.89    0.85
  -8  -7   4   13.56    0.97
   8   7  -4   11.81    1.14
  -8   7   4   10.93    0.90
   7  -7  -4    4.64    0.73
  -7  -7   4    4.95    0.64
  -7  -7   4    4.89    0.56
  -7   7   4    5.12    0.72
   7   7  -4    3.32    0.77
   6  -7  -4   11.58    0.96
  -6  -7   4   13.59    0.79
  -6  -7   4   14.18    0.82
   6   7  -4   13.41    1.08
  -6   7   4   14.54    0.97
  -5  -7   4    9.21    0.69
   5  -7  -4    9.57    0.91
  -5  -7   4   10.30    0.75
   5   7  -4    6.96    0.87
  -5   7   4    9.11    0.88
   4  -7  -4   26.39    1.32
  -4  -7   4   25.23    1.02
  -4  -7   4   25.43    1.06
  -4   7   4   25.53    1.21
   4   7  -4   25.00    1.29
  -3  -7   4    0.52    0.32
   3  -7  -4    0.59    0.49
  -3  -7   4   -0.13    0.34
  -3   7   4    0.48    0.46
   3   7  -4   -0.81    0.45
   2  -7  -4    0.34    0.45
  -2  -7   4    0.97    0.33
  -2  -7   4    0.42    0.40
   2   7  -4    0.05    0.49
  -2   7   4    0.10    0.42
   1  -7  -4   11.49    0.90
  -1  -7   4   11.49    0.79
  -1  -7   4   11.28    0.63
   1   7  -4   12.43    0.92
  -1   7   4   11.57    0.85
   0  -7  -4    0.98    0.46
   0  -7   4    0.66    0.46
   0  -7   4    0.07    0.26
   0   7   4   -0.03    0.39
   0   7  -4    0.78    0.47
   1  -7   4    1.88    0.50
  -1  -7  -4    1.08    0.48
   1   7   4    1.25    0.48
  -1   7  -4    1.49    0.30
  -1   7  -4    1.38    0.48
   2  -7   4    6.12    0.73
  -2  -7  -4    5.78    0.74
  -2  -7  -4    5.51    0.42
   2   7   4    5.98    0.72
  -2   7  -4    5.87    0.68
  -2   7  -4    5.59    0.48
   3  -7   4    3.97    0.64
  -3  -7  -4    2.94    0.62
  -3  -7  -4    2.70    0.29
  -3   7  -4    3.03    0.38
   3   7   4    1.83    0.54
  -3   7  -4    2.17    0.50
  -4  -7  -4    3.08    0.34
  -4  -7  -4    2.80    0.59
   4  -7   4    2.02    0.56
   4   7   4    2.87    0.62
  -4   7  -4    2.11    0.52
  -5  -7  -4    0.42    0.46
   5  -7   4    1.19    0.53
  -5  -7  -4    0.87    0.27
  -5   7  -4    0.91    0.39
   5   7   4    1.55    0.54
   6  -7   4    0.31    0.51
  -6  -7  -4    0.82    0.29
  -6  -7  -4    0.49    0.41
   6   7   4    0.13    0.56
  -6   7  -4    0.93    0.42
   7  -7   4    3.88    0.70
  -7  -7  -4    3.74    0.44
  -7  -7  -4    3.71    0.63
   7   7   4    3.48    0.75
  -7   7  -4    3.51    0.55
  -8  -7  -4    1.09    0.33
  -8  -7  -4    0.51    0.41
   8  -7   4    1.02    0.58
  -8   7  -4    1.10    0.40
   8   7   4    1.32    0.57
   9  -7   4   23.54    1.32
  -9  -7  -4   20.67    0.92
  -9  -7  -4   22.37    1.14
  -9   7  -4   20.47    1.08
   9   7   4   20.39    1.18
  10  -7   4    2.99    0.72
 -10  -7  -4    3.05    0.59
 -10  -7  -4    2.77    0.46
  10   7   4    2.12    0.66
 -10   7  -4    4.21    0.65
 -11  -7  -4    1.77    0.45
  11  -7   4    1.38    0.69
 -11  -7  -4    1.64    0.47
  11   7   4    2.23    0.70
 -11   7  -4    2.04    0.54
 -12  -7  -4    0.75    0.39
  12  -7   4    0.57    0.62
 -12   7  -4    0.66    0.45
  12   7   4    0.39    0.56
 -13  -7  -4    0.31    0.41
  13  -7   4    0.18    0.63
  13   7   4   -0.19    0.69
 -13   7  -4    0.24    0.49
  14  -7   4    2.10    0.79
 -14  -7  -4    3.27    0.62
 -14   7  -4    2.09    0.75
  14   7   4    2.60    0.82
  15  -7   4    0.06    0.66
 -15  -7  -4    0.53    0.39
  15   7   4   -0.97    0.67
 -16  -7  -4    0.28    0.45
  16  -7   4   -0.08    0.66
  16   7   4   -1.39    0.71
 -16  -8   4    0.89    0.62
  16  -8  -4   -0.66    0.58
 -16   8   4    0.17    0.60
  16   8  -4   -1.07    0.88
  15  -8  -4    0.18    0.64
 -15  -8   4    0.23    0.50
 -15   8   4   -0.70    0.57
  15   8  -4   -0.78    0.72
  14  -8  -4   -0.34    0.57
 -14  -8   4    0.11    0.45
  14   8  -4   -0.71    0.83
 -14   8   4    0.78    0.65
  13  -8  -4    0.22    0.51
 -13  -8   4   -0.27    0.38
  13   8  -4   -0.51    0.72
 -13   8   4    0.63    0.57
  12  -8  -4    3.06    0.71
 -12  -8   4    3.30    0.68
 -12   8   4    3.29    0.74
  12   8  -4    3.99    0.97
  11  -8  -4   -0.72    0.45
 -11  -8   4    1.14    0.53
  11   8  -4    0.70    0.73
 -11   8   4    0.96    0.53
 -10  -8   4   -0.30    0.39
  10  -8  -4    0.08    0.57
 -10   8   4   -0.08    0.44
  10   8  -4    0.18    0.66
  -9  -8   4   -0.49    0.37
   9  -8  -4   -0.15    0.57
  -9   8   4    0.08    0.42
   9   8  -4   -0.74    0.59
   8  -8  -4    4.45    0.76
  -8  -8   4    4.64    0.66
  -8   8   4    5.31    0.77
   8   8  -4    4.86    0.91
  -7  -8   4    2.69    0.51
   7  -8  -4    1.91    0.60
  -7  -8   4    2.34    0.53
  -7   8   4    2.97    0.67
   7   8  -4    2.08    0.71
  -6  -8   4    3.02    0.52
  -6  -8   4    4.06    0.59
   6  -8  -4    4.55    0.79
   6   8  -4    3.42    0.79
  -6   8   4    3.84    0.69
  -5  -8   4   23.84    1.08
   5  -8  -4   19.31    1.26
  -5  -8   4   21.04    1.02
   5   8  -4   19.79    1.22
  -5   8   4   20.81    1.17
   4  -8  -4    4.37    0.74
  -4  -8   4    5.27    0.60
  -4  -8   4    6.86    0.77
  -4   8   4    5.12    0.75
   4   8  -4    5.27    0.84
   3  -8  -4   10.36    1.01
  -3  -8   4   12.04    0.73
  -3  -8   4   10.84    0.88
  -3   8   4   13.05    0.95
   3   8  -4   11.54    1.00
  -2  -8   4    0.17    0.41
  -2  -8   4    0.04    0.32
   2  -8  -4    1.36    0.55
  -2   8   4    0.17    0.42
   2   8  -4    0.65    0.53
  -1  -8   4    1.56    0.53
   1  -8  -4    0.62    0.50
  -1   8   4    1.04    0.50
   1   8  -4    1.40    0.61
   0  -8  -4    3.21    0.66
   0  -8   4    3.52    0.67
   0   8  -4    2.94    0.63
   0   8   4    2.80    0.62
   1  -8   4   13.64    1.04
  -1  -8  -4   14.39    1.03
  -1   8  -4   12.48    0.99
   1   8   4   13.27    1.06
   2  -8   4    1.19    0.52
  -2  -8  -4    1.20    0.51
   2   8   4    0.59    0.50
  -2   8  -4    1.27    0.49
  -3  -8  -4   -0.22    0.42
   3  -8   4    0.11    0.46
  -3   8  -4    0.21    0.45
   3   8   4    0.30    0.54
  -4  -8  -4    1.29    0.53
   4  -8   4   -0.02    0.45
  -4   8  -4   -0.01    0.38
   4   8   4    0.20    0.49
  -5  -8  -4    0.88    0.51
   5  -8   4    0.14    0.50
  -5   8  -4    0.51    0.41
   5   8   4    0.80    0.54
  -6  -8  -4   -0.08    0.46
   6  -8   4    0.30    0.50
   6   8   4    0.57    0.52
  -6   8  -4    0.47    0.40
  -7  -8  -4    0.29    0.47
  -7  -8  -4    0.47    0.42
   7  -8   4    0.07    0.51
   7   8   4    0.22    0.51
  -7   8  -4    0.15    0.41
   8  -8   4    2.50    0.68
  -8  -8  -4    1.78    0.54
  -8  -8  -4    1.43    0.36
   8   8   4    2.62    0.68
  -8   8  -4    1.53    0.49
  -9  -8  -4    0.62    0.33
   9  -8   4   -0.08    0.61
  -9  -8  -4   -0.01    0.43
  -9   8  -4    0.47    0.42
   9   8   4    0.67    0.57
  10  -8   4    1.05    0.66
 -10  -8  -4    0.19    0.33
 -10  -8  -4   -0.06    0.43
  10   8   4    1.16    0.73
 -10   8  -4    0.72    0.45
 -11  -8  -4    0.88    0.42
  11  -8   4    0.14    0.73
  11   8   4    0.70    0.73
 -11   8  -4    1.60    0.55
 -12  -8  -4   16.13    0.97
  12  -8   4   14.28    1.36
  12   8   4   14.92    1.22
 -12   8  -4   16.06    1.13
  13  -8   4    2.73    0.79
 -13  -8  -4    3.37    0.57
  13   8   4    3.39    0.87
 -13   8  -4    3.69    0.78
 -14  -8  -4    0.37    0.45
  14  -8   4    0.94    0.70
  14   8   4   -0.48    0.68
 -15  -8  -4    4.02    0.70
  15  -8   4    2.09    0.78
  15   8   4    2.73    0.89
  14  -9  -4    2.15    0.83
 -14  -9   4    2.86    0.73
 -14   9   4    2.80    0.82
  14   9  -4    1.78    0.91
  13  -9  -4   -0.19    0.59
 -13  -9   4   -0.04    0.51
 -13   9   4    0.52    0.68
  13   9  -4   -0.06    0.80
 -12  -9   4    0.64    0.53
  12  -9  -4    0.28    0.60
 -12   9   4    0.61    0.61
  12   9  -4    1.10    0.84
 -11  -9   4    0.29    0.48
  11  -9  -4   -0.70    0.66
  11   9  -4   -0.42    0.66
 -11   9   4    0.02    0.58
 -10  -9   4    0.01    0.42
  10  -9  -4    0.82    0.60
  10   9  -4    0.20    0.67
 -10   9   4    0.00    0.49
   9  -9  -4    1.89    0.70
  -9  -9   4    2.21    0.56
  -9   9   4    1.78    0.60
   9   9  -4    1.82    0.76
   8  -9  -4    3.24    0.82
  -8   9   4    1.47    0.58
   8   9  -4    1.65    0.74
   7  -9  -4    0.11    0.55
   7   9  -4    1.01    0.65
  -7   9   4    1.13    0.54
  -6  -9   4    0.99    0.49
   6  -9  -4    1.03    0.65
   6   9  -4    0.97    0.67
  -6   9   4    0.86    0.49
  -5  -9   4    4.55    0.69
   5  -9  -4    3.86    0.77
   5   9  -4    5.86    0.92
  -5   9   4    4.64    0.74
   4  -9  -4   -0.25    0.49
  -4  -9   4    0.59    0.46
  -4   9   4    0.22    0.43
   4   9  -4    0.81    0.62
   3  -9  -4    0.69    0.61
  -3  -9   4    0.47    0.45
   3   9  -4    0.29    0.54
  -3   9   4   -0.08    0.43
  -2  -9   4    0.34    0.48
   2  -9  -4    0.01    0.49
   2   9  -4   -0.54    0.48
  -2   9   4    0.08    0.46
   1  -9  -4    9.72    1.05
  -1  -9   4   10.36    1.03
   1   9  -4   11.92    1.14
  -1   9   4   10.21    1.03
   0  -9   4    7.58    0.88
   0  -9  -4    6.58    0.90
   0   9  -4    4.29    0.76
   0   9   4    5.80    0.84
  -1  -9  -4    8.22    0.98
   1  -9   4    9.65    0.99
  -1   9  -4    9.31    0.96
   1   9   4    8.50    0.96
  -2  -9  -4   -0.13    0.50
   2  -9   4   -0.07    0.51
   2   9   4    0.53    0.59
  -2   9  -4   -0.23    0.44
   3  -9   4    0.96    0.59
  -3  -9  -4    1.29    0.53
  -3   9  -4    0.43    0.52
   3   9   4   -0.18    0.48
  -4  -9  -4   -0.37    0.44
   4  -9   4   -0.05    0.55
  -4   9  -4    0.68    0.47
   4   9   4    0.89    0.58
   5  -9   4    4.53    0.83
  -5  -9  -4    5.15    0.76
  -5   9  -4    5.34    0.78
   5   9   4    5.84    0.86
   6  -9   4   -0.13    0.50
  -6  -9  -4   -0.68    0.45
   6   9   4    0.39    0.54
  -6   9  -4    0.32    0.45
  -7  -9  -4    0.48    0.53
   7  -9   4   -0.37    0.58
   7   9   4    0.87    0.65
  -7   9  -4    0.28    0.46
   8  -9   4   -0.74    0.49
  -8  -9  -4    0.27    0.46
   8   9   4    1.29    0.66
  -8   9  -4    0.33    0.47
   9  -9   4    0.46    0.65
  -9  -9  -4    1.48    0.54
   9   9   4    1.45    0.67
  -9   9  -4    0.56    0.47
  10  -9   4   -1.27    0.64
 -10   9  -4    0.43    0.53
  10   9   4   -0.04    0.69
  11  -9   4   -0.58    0.63
  11   9   4   -0.34    0.66
 -11   9  -4    0.33    0.44
  12  -9   4    0.16    0.73
  12   9   4    1.05    0.71
 -12   9  -4    1.26    0.56
  13  -9   4    1.88    0.80
  13   9   4    0.71    0.78
  12 -10  -4   -0.22    0.65
  12  10  -4    0.24    0.74
 -12  10   4    0.33    0.55
  11 -10  -4    0.56    0.80
 -11  10   4    0.65    0.62
  11  10  -4    0.03    0.77
  10 -10  -4    0.96    0.77
 -10  10   4    0.81    0.65
  10  10  -4    1.24    0.80
   9 -10  -4   -0.38    0.69
  -9  10   4    2.06    0.68
   9  10  -4    1.46    0.77
   8 -10  -4   -0.80    0.56
  -8  10   4   -0.15    0.51
   8  10  -4   -0.07    0.65
   7 -10  -4    2.69    0.78
  -7  10   4    2.96    0.73
   7  10  -4    3.15    0.84
   6 -10  -4    0.77    0.70
  -6  10   4    0.66    0.56
   6  10  -4    1.66    0.71
  -5 -10   4   -0.21    0.45
   5 -10  -4    0.52    0.60
   5  10  -4    1.28    0.68
  -5  10   4    1.02    0.55
   4 -10  -4    1.28    0.66
  -4 -10   4    1.06    0.59
  -4  10   4    1.38    0.60
   4  10  -4    1.75    0.67
   3 -10  -4    1.84    0.72
  -3 -10   4    0.88    0.61
  -3  10   4    1.55    0.63
   3  10  -4    1.20    0.62
  -2 -10   4   -0.79    0.48
   2 -10  -4   -0.59    0.56
  -2  10   4   -0.09    0.48
   2  10  -4    0.16    0.53
   1 -10  -4    3.98    0.81
  -1 -10   4    3.55    0.69
  -1  10   4    4.15    0.83
   1  10  -4    3.96    0.76
   0 -10  -4    0.18    0.60
   0 -10   4    0.03    0.60
   0  10  -4    0.71    0.54
   0  10   4    1.22    0.60
   1 -10   4    5.81    0.91
  -1 -10  -4    4.84    0.93
   1  10   4    4.39    0.79
  -1  10  -4    4.79    0.81
   2 -10   4    2.12    0.67
  -2 -10  -4    1.54    0.74
   2  10   4    2.30    0.67
  -2  10  -4    2.84    0.67
  -3 -10  -4    3.10    0.80
   3 -10   4    3.26    0.86
   3  10   4    3.72    0.79
  -3  10  -4    4.53    0.76
   4 -10   4   -0.34    0.53
  -4 -10  -4   -0.57    0.50
  -4  10  -4    0.43    0.55
   4  10   4   -0.31    0.51
  -5 -10  -4   10.57    1.11
   5 -10   4   11.39    1.22
  -5  10  -4   10.48    1.09
   5  10   4   14.63    1.37
  -6 -10  -4    0.01    0.56
   6 -10   4   -0.59    0.58
   6  10   4    1.05    0.68
  -6  10  -4    0.20    0.43
   7 -10   4    2.75    0.89
  -7 -10  -4    1.19    0.65
   7  10   4    1.84    0.76
  -7  10  -4    2.33    0.62
   8 -10   4    0.35    0.71
  -8 -10  -4   -0.81    0.46
   8  10   4    0.84    0.62
  -8  10  -4    0.55    0.53
   9 -10   4   -1.12    0.67
  -9  10  -4    0.13    0.44
   9  10   4   -0.92    0.59
  10 -10   4   -0.51    0.66
  10  10   4    0.33    0.76
 -10  10  -4    0.96    0.60
  11 -10   4    0.07    0.69
 -11  10  -4   -0.19    0.42
  11  10   4    0.64    0.68
   9 -11  -4    0.84    0.78
  -9  11   4    1.59    0.70
   9  11  -4    2.47    0.90
   8 -11  -4   -1.17    0.69
   8  11  -4    0.29    0.66
  -8  11   4   -0.10    0.49
   7 -11  -4    0.25    0.73
   7  11  -4    3.34    0.96
  -7  11   4    1.75    0.66
   6 -11  -4    4.97    1.06
  -6  11   4    4.41    0.86
   6  11  -4    4.40    1.01
   5 -11  -4    0.77    0.78
  -5  11   4    2.30    0.76
   5  11  -4    2.80    0.83
   4 -11  -4    0.07    0.83
  -4 -11   4   -0.82    0.51
  -4  11   4    0.43    0.56
   4  11  -4    0.14    0.60
   3 -11  -4    4.20    0.98
  -3 -11   4    3.80    0.80
  -3  11   4    5.35    0.87
   3  11  -4    3.79    0.85
  -2 -11   4    1.50    0.70
   2 -11  -4    1.19    0.76
  -2  11   4    1.79    0.65
   2  11  -4    1.81    0.70
   1 -11  -4    1.03    0.69
  -1 -11   4    0.55    0.58
   1  11  -4    0.77    0.67
  -1  11   4    1.01    0.62
   0 -11   4   -0.71    0.59
   0 -11  -4    0.05    0.63
   0  11   4    0.75    0.66
   0  11  -4    0.90    0.62
  -1 -11  -4    2.56    0.74
   1 -11   4    1.60    0.71
  -1  11  -4    1.75    0.64
   1  11   4    0.92    0.61
   2 -11   4   -0.81    0.62
  -2 -11  -4    0.00    0.54
  -2  11  -4    1.11    0.58
   2  11   4    0.09    0.55
   3 -11   4   -0.07    0.68
  -3 -11  -4    0.48    0.68
   3  11   4    0.57    0.59
  -3  11  -4    1.40    0.61
  -4 -11  -4    0.70    0.68
   4 -11   4    0.56    0.69
  -4  11  -4    1.44    0.61
   4  11   4    0.43    0.60
   5 -11   4    0.81    0.69
  -5 -11  -4    1.19    0.73
  -5  11  -4    1.46    0.61
   5  11   4    2.46    0.76
   6 -11   4   -0.38    0.77
  -6 -11  -4    1.16    0.71
  -6  11  -4    1.02    0.56
   6  11   4    0.74    0.62
   7 -11   4    2.84    0.90
  -7 -11  -4    2.60    0.77
  -7  11  -4    3.71    0.74
   7  11   4    4.06    0.84
   8 -11   4    0.86    0.71
  -8  11  -4    1.32    0.64
   8  11   4    0.89    0.65
   4 -12  -4    2.44    1.00
   4  12  -4    1.61    0.74
  -4  12   4    2.11    0.68
   3 -12  -4    1.50    0.74
  -3 -12   4    0.31    0.64
  -3  12   4    0.56    0.50
   3  12  -4    1.47    0.65
  -2 -12   4    4.37    0.97
   2 -12  -4    3.59    1.02
   2  12  -4    4.02    0.85
  -2  12   4    4.43    0.85
   1 -12  -4    0.23    0.69
  -1 -12   4   -0.57    0.64
   1  12  -4    0.41    0.58
  -1  12   4    1.29    0.61
   0 -12   4   -0.21    0.68
   0 -12  -4    0.73    0.68
   0  12   4    1.17    0.62
   0  12  -4    1.30    0.63
  -1 -12  -4   -0.76    0.63
   1 -12   4    0.50    0.67
   1  12   4    0.08    0.49
  -1  12  -4    1.18    0.69
  -2 -12  -4    2.52    0.86
   2 -12   4    2.20    0.89
  -2  12  -4    3.51    0.83
   2  12   4    2.93    0.79
  -3 -12  -4    0.57    0.70
   3 -12   4    0.56    0.81
  -3  12  -4    0.82    0.55
   3  12   4    1.23    0.65
  21   0  -5    5.82    1.12
 -21   0   5    5.91    0.94
 -20   0   5   -0.54    0.42
  20   0  -5   -0.73    0.47
  19   0  -5   12.98    1.35
 -19   0   5   13.98    1.17
 -18   0   5   -0.14    0.40
  18   0  -5   -1.32    0.38
 -17   0   5   18.96    1.12
  17   0  -5   21.21    1.37
 -16   0   5    0.17    0.40
  16   0  -5   -0.44    0.36
  15   0  -5    3.81    0.75
 -15   0   5    3.85    0.60
 -14   0   5   -0.15    0.34
  14   0  -5   -0.15    0.39
  13   0  -5    5.45    0.75
 -13   0   5    4.84    0.60
 -12   0   5    0.17    0.31
  12   0  -5    0.85    0.40
  12   0  -5    0.06    0.15
  11   0  -5   39.95    1.51
  11   0  -5   40.88    0.83
 -11   0   5   41.11    1.28
 -10   0   5    0.31    0.24
  10   0  -5   -0.17    0.26
  10   0  -5   -0.19    0.12
   9   0  -5    2.42    0.46
   9   0  -5    3.13    0.24
  -9   0   5    3.84    0.47
   8   0  -5    0.10    0.13
   8   0  -5    0.12    0.26
  -8   0   5   -0.25    0.20
   7   0  -5   54.40    1.50
  -7   0   5   52.22    1.32
   7   0  -5   52.23    0.97
   6   0  -5   -0.01    0.25
  -6   0   5   -0.25    0.19
   6   0  -5    0.35    0.15
  -5   0   5   91.38    1.88
   5   0  -5   93.17    2.03
   5   0  -5   90.73    1.56
  -4   0   5   -0.16    0.18
  -4   0   5   -0.03    0.11
   4   0  -5   -0.29    0.16
   3   0  -5   16.56    0.61
  -3   0   5   16.59    0.60
  -3   0   5   16.54    0.48
  -2   0   5    0.23    0.16
  -2   0   5   -0.24    0.18
  -2   0   5   -0.10    0.15
  -1   0   5  110.57    2.05
  -1   0   5  109.07    1.95
  -1   0   5  107.38    1.89
   0   0  -5    0.05    0.09
   0   0   5   -0.09    0.15
   0   0   5   -0.08    0.16
   0   0   5    0.12    0.10
  -1   0  -5  301.11    4.79
  -1   0  -5  295.02    5.03
  -1   0  -5  305.16    4.74
   2   0   5    0.00    0.17
  -2   0  -5    0.22    0.23
  -3   0  -5   77.90    1.68
   3   0   5   76.69    1.55
   4   0   5    0.11    0.11
   4   0   5   -0.12    0.08
  -4   0  -5    0.01    0.29
   4   0   5   -0.05    0.20
  -5   0  -5   94.13    2.05
   5   0   5   94.73    1.89
   5   0   5   94.27    1.69
   6   0   5    0.17    0.16
  -6   0  -5   -0.05    0.30
   6   0   5   -0.02    0.24
   7   0   5    2.47    0.28
  -7   0  -5    3.00    0.47
   7   0   5    2.29    0.35
   8   0   5    0.10    0.21
   8   0   5   -0.23    0.24
  -8   0  -5   -0.38    0.28
   9   0   5   21.77    0.78
   9   0   5   22.29    0.88
  -9   0  -5   20.04    0.93
  10   0   5    0.38    0.32
 -10   0  -5   -0.02    0.33
  10   0   5    0.78    0.28
 -11   0  -5    8.67    0.74
  11   0   5    8.06    0.58
  11   0   5    7.68    0.67
  12   0   5    0.23    0.29
 -12   0  -5    0.47    0.42
  12   0   5   -0.03    0.34
  13   0   5    3.27    0.57
  13   0   5    3.84    0.56
 -13   0  -5    2.53    0.53
  14   0   5   -0.65    0.26
  14   0   5    0.06    0.36
 -14   0  -5    0.06    0.42
 -15   0  -5    6.39    0.74
  15   0   5    7.33    0.76
  16   0   5    0.72    0.42
 -16   0  -5   -0.31    0.41
 -17   0  -5   -0.39    0.44
 -18   0  -5    1.08    0.52
 -19   0  -5    2.44    0.64
 -20   0  -5    0.13    0.56
 -21  -1   5    0.56    0.63
  21  -1  -5    0.40    0.66
 -21   1   5    0.22    0.54
  21   1  -5   -1.22    0.72
  20  -1  -5   -0.72    0.50
 -20  -1   5   -0.18    0.48
 -20   1   5    0.53    0.52
  20   1  -5   -0.51    0.54
 -19  -1   5    1.41    0.56
  19  -1  -5    0.25    0.59
 -19   1   5    1.55    0.64
  19   1  -5    1.07    0.68
  18  -1  -5   11.94    1.27
 -18  -1   5   10.61    1.06
  18   1  -5    9.37    1.17
 -18   1   5    9.36    0.92
 -17  -1   5   -0.01    0.40
  17  -1  -5   -0.48    0.52
  17   1  -5   -0.62    0.40
 -17   1   5    0.32    0.42
  16  -1  -5    3.83    0.74
 -16  -1   5    3.41    0.64
 -16   1   5    2.70    0.55
  16   1  -5    2.83    0.72
  15  -1  -5    0.16    0.41
 -15  -1   5    0.02    0.42
  15   1  -5   -0.20    0.41
 -15   1   5   -0.08    0.33
  14  -1  -5    3.50    0.69
 -14  -1   5    3.73    0.59
  14   1  -5    3.29    0.70
 -14   1   5    3.81    0.55
  13  -1  -5    5.46    0.44
 -13  -1   5    4.40    0.61
  13  -1  -5    5.15    0.75
  13   1  -5    5.18    0.76
 -13   1   5    5.70    0.66
  12  -1  -5   46.05    1.09
 -12  -1   5   47.13    1.50
  12  -1  -5   44.18    1.66
 -12   1   5   45.97    1.40
  12   1  -5   45.35    1.69
  11  -1  -5   28.88    0.81
  11  -1  -5   30.46    1.30
 -11  -1   5   28.69    1.09
  11   1  -5   26.77    1.23
 -11   1   5   29.15    1.03
 -10  -1   5   11.81    0.69
  10  -1  -5   13.31    0.85
  10  -1  -5   12.90    0.52
  10   1  -5   12.03    0.81
 -10   1   5   12.26    0.64
   9  -1  -5   10.69    0.48
  -9  -1   5   11.11    0.64
   9   1  -5   13.35    0.77
  -9   1   5   11.71    0.64
  -9   1   5   12.65    0.79
  -8  -1   5   49.44    1.32
   8  -1  -5   46.25    1.05
   8   1  -5   46.43    1.44
  -8   1   5   47.73    1.43
  -8   1   5   46.48    1.22
   7  -1  -5   62.00    1.27
  -7  -1   5   63.64    1.52
   7   1  -5   62.12    1.66
  -7   1   5   61.90    1.63
  -7   1   5   62.10    1.44
  -6  -1   5  137.87    2.72
   6  -1  -5  138.73    2.43
  -6   1   5  141.13    2.65
   6   1  -5  143.33    2.91
  -6   1   5  140.91    2.84
   5  -1  -5   50.18    1.08
  -5  -1   5   51.60    1.27
  -5  -1   5   49.06    0.84
   5   1  -5   49.97    0.83
  -5   1   5   49.17    1.17
  -5   1   5   50.20    1.30
   5   1  -5   50.63    1.32
   4  -1  -5   22.19    0.64
  -4  -1   5   21.25    0.48
  -4  -1   5   21.83    0.75
  -4   1   5   21.45    0.77
   4   1  -5   23.29    0.48
   4   1  -5   21.77    0.77
  -4   1   5   20.61    0.67
  -3  -1   5   29.35    0.86
  -3  -1   5   28.77    0.61
  -3   1   5   28.54    0.78
  -3   1   5   30.13    0.82
  -3   1   5   29.77    0.75
   3   1  -5   29.23    0.85
  -2  -1   5   19.20    0.50
  -2  -1   5   19.64    0.68
  -2   1   5   19.89    0.61
  -2   1   5   18.91    0.60
   2   1  -5   19.96    0.64
  -2   1   5   20.54    0.62
  -1  -1   5    4.07    0.36
  -1  -1   5    3.71    0.26
  -1   1   5    3.14    0.31
  -1   1   5    3.52    0.25
  -1   1   5    3.65    0.29
   1   1  -5    3.79    0.27
   0  -1  -5  342.12    5.62
   0  -1   5  341.24    5.33
   0  -1   5  343.78    5.66
   0   1   5  342.29    5.42
   0   1  -5  342.75    5.51
   0   1   5  340.84    5.51
  -1  -1  -5   13.75    0.58
   1  -1   5   14.03    0.54
   1  -1   5   14.50    0.38
   1   1   5   13.89    0.40
   1   1   5   14.45    0.56
  -1   1  -5   14.58    0.38
  -1   1  -5   15.03    0.60
   2  -1   5   65.88    1.39
   2  -1   5   67.75    1.16
  -2  -1  -5   67.64    1.46
   2   1   5   66.70    1.42
  -2   1  -5   69.83    1.14
   2   1   5   66.68    1.22
  -2   1  -5   67.49    1.51
   3  -1   5   20.71    0.72
  -3  -1  -5   21.06    0.75
   3  -1   5   21.09    0.44
   3   1   5   21.68    0.70
  -3   1  -5   20.70    0.75
  -3   1  -5   20.43    0.42
   3   1   5   20.97    0.52
   4  -1   5   31.34    0.91
  -4  -1  -5   32.19    0.97
   4  -1   5   30.68    0.62
  -4   1  -5   30.31    0.97
   4   1   5   29.86    0.71
   4   1   5   31.10    0.90
  -4   1  -5   31.26    0.64
  -5  -1  -5   15.47    0.72
   5  -1   5   15.45    0.67
  -5   1  -5   15.78    0.74
   5   1   5   16.22    0.69
   5   1   5   16.10    0.54
  -5   1  -5   15.63    0.45
   6  -1   5   95.38    1.98
  -6  -1  -5   90.80    2.05
   6  -1   5   94.24    1.77
   6   1   5   94.43    1.83
  -6   1  -5   94.98    2.09
   6   1   5   92.16    1.93
   7  -1   5    9.17    0.56
   7  -1   5    7.87    0.39
  -7  -1  -5    8.06    0.62
   7   1   5    8.85    0.57
  -7   1  -5    7.03    0.61
   7   1   5    7.77    0.46
   8  -1   5    0.99    0.32
   8  -1   5    0.62    0.20
  -8  -1  -5    0.56    0.35
   8   1   5    1.02    0.27
  -8   1  -5    0.93    0.35
   8   1   5    0.42    0.29
  -9  -1  -5    0.98    0.38
   9  -1   5    1.22    0.38
   9  -1   5    1.42    0.27
   9   1   5    1.48    0.33
  -9   1  -5    1.52    0.42
   9   1   5    1.92    0.37
  10  -1   5   53.10    1.39
 -10  -1  -5   52.52    1.55
  10  -1   5   55.29    1.49
  10   1   5   53.63    1.44
  10   1   5   51.90    1.45
 -10   1  -5   53.25    1.59
  11  -1   5    8.68    0.59
 -11  -1  -5    9.39    0.74
  11  -1   5    7.83    0.63
 -11   1  -5    9.98    0.76
  11   1   5    7.76    0.65
  11   1   5    8.18    0.63
  12  -1   5    1.34    0.41
 -12  -1  -5    1.32    0.46
  12  -1   5    1.56    0.39
 -12   1  -5    1.38    0.46
  12   1   5    1.97    0.46
  12   1   5    1.42    0.45
 -13  -1  -5   -0.44    0.32
  13  -1   5   -0.74    0.21
  13  -1   5    0.19    0.36
  13   1   5   -0.16    0.36
  13   1   5   -0.51    0.32
 -13   1  -5   -0.03    0.37
 -14  -1  -5    0.04    0.40
  14  -1   5    0.33    0.40
  14  -1   5   -0.85    0.27
 -14   1  -5   -0.22    0.36
  14   1   5    0.35    0.36
  14   1   5    0.05    0.40
 -15  -1  -5    1.73    0.50
  15  -1   5    1.17    0.46
  15   1   5    0.89    0.44
 -15   1  -5    1.83    0.51
  16  -1   5    0.94    0.47
 -16  -1  -5    1.33    0.51
 -16   1  -5    1.56    0.53
  16   1   5    1.07    0.46
 -17  -1  -5    4.05    0.68
  17  -1   5    4.16    0.68
 -17   1  -5    4.65    0.69
 -18  -1  -5    9.48    1.01
 -18   1  -5    8.10    0.92
 -19  -1  -5    0.08    0.49
 -19   1  -5   -0.11    0.48
 -20  -1  -5    1.05    0.58
 -20   1  -5   -0.10    0.51
  21  -2  -5   -0.93    0.58
 -21  -2   5   -0.04    0.57
  21   2  -5    0.47    0.71
 -21   2   5   -0.52    0.50
  20  -2  -5    0.49    0.58
 -20  -2   5    0.82    0.61
 -20   2   5    0.14    0.46
  20   2  -5    1.23    0.77
  19  -2  -5    2.37    0.75
 -19  -2   5    3.63    0.78
 -19   2   5    2.98    0.68
  19   2  -5    1.75    0.81
 -18  -2   5    8.67    1.00
  18  -2  -5    7.63    1.00
  18   2  -5    6.43    1.09
 -18   2   5    9.68    0.94
  17  -2  -5    0.83    0.51
 -17  -2   5    1.14    0.54
  17   2  -5    0.69    0.61
 -17   2   5    1.63    0.51
 -16  -2   5    2.56    0.60
  16  -2  -5    2.84    0.73
 -16   2   5    3.42    0.56
  16   2  -5    3.20    0.78
  15  -2  -5    1.95    0.60
 -15  -2   5    2.88    0.64
  15   2  -5    1.51    0.61
 -15   2   5    1.69    0.45
  14  -2  -5    0.24    0.30
 -14  -2   5    0.19    0.38
  14  -2  -5    0.11    0.41
  14   2  -5    0.63    0.50
 -14   2   5   -0.06    0.33
  13  -2  -5   -0.17    0.29
  13  -2  -5    0.47    0.44
 -13  -2   5   -0.04    0.35
  13   2  -5    0.53    0.45
 -13   2   5    0.09    0.34
 -12  -2   5    0.46    0.38
  12  -2  -5    1.12    0.35
 -12   2   5    0.80    0.49
 -12   2   5    1.02    0.34
  12   2  -5    1.07    0.51
  11  -2  -5    0.06    0.25
 -11  -2   5   -0.08    0.31
 -11   2   5    0.11    0.25
  11   2  -5    0.29    0.40
 -11   2   5    0.14    0.41
 -10  -2   5   -0.17    0.27
  10  -2  -5   -0.22    0.23
 -10   2   5   -0.12    0.41
 -10   2   5   -0.19    0.22
  10   2  -5    0.41    0.38
   9  -2  -5    0.56    0.26
  -9  -2   5    0.38    0.28
   9   2  -5    0.48    0.35
  -9   2   5    0.00    0.30
  -9   2   5    0.25    0.23
   8  -2  -5   29.54    0.93
  -8  -2   5   31.78    1.05
   8   2  -5   30.70    1.17
  -8   2   5   28.84    0.90
  -8   2   5   32.71    1.17
   7  -2  -5    4.14    0.42
  -7  -2   5    3.87    0.44
  -7   2   5    3.85    0.36
   7   2  -5    3.32    0.51
  -7   2   5    3.65    0.49
   6  -2  -5    0.22    0.23
  -6  -2   5    0.77    0.28
   6   2  -5    0.68    0.32
  -6   2   5    0.38    0.21
  -6   2   5    0.82    0.30
  -5  -2   5  115.39    1.81
   5  -2  -5  114.93    2.20
  -5  -2   5  115.92    2.34
   5   2  -5  112.75    2.45
  -5   2   5  111.66    2.16
   5   2  -5  118.18    1.84
  -5   2   5  116.93    2.41
   4  -2  -5   12.17    0.57
  -4  -2   5   11.69    0.60
  -4  -2   5   12.29    0.37
  -4   2   5   12.63    0.59
  -4   2   5   12.05    0.49
   4   2  -5   11.94    0.62
   3  -2  -5   47.34    1.17
  -3  -2   5   45.91    1.19
  -3  -2   5   48.83    0.95
  -3   2   5   46.95    1.16
  -3   2   5   47.73    1.06
   3   2  -5   47.21    1.21
  -2  -2   5  161.37    2.94
  -2  -2   5  154.75    2.61
   2   2  -5  158.09    2.91
  -2   2   5  157.72    2.72
  -2   2   5  157.95    2.80
  -2   2   5  157.14    2.85
  -1  -2   5   41.88    1.06
   1  -2  -5   40.15    0.92
  -1  -2   5   40.96    0.93
  -1   2   5   39.46    1.03
   1   2  -5   41.67    1.00
  -1   2   5   40.27    0.97
   0  -2  -5   78.96    1.52
   0  -2   5   76.03    1.59
   0  -2   5   76.64    1.52
   0   2   5   76.83    1.52
   0   2  -5   76.02    1.51
   0   2   5   73.47    1.59
  -1  -2  -5    9.48    0.48
   1  -2   5    7.82    0.45
   1   2   5    8.20    0.38
  -1   2  -5    7.14    0.38
  -1   2  -5    6.93    0.47
   1   2   5    7.41    0.53
  -2  -2  -5    0.74    0.26
   2  -2   5    0.74    0.27
   2   2   5    2.33    0.27
   2   2   5    1.09    0.30
  -2   2  -5    1.10    0.29
  -2   2  -5    1.22    0.20
  -3  -2  -5    1.04    0.29
   3  -2   5    1.84    0.35
   3   2   5    1.37    0.26
  -3   2  -5    1.24    0.31
  -3   2  -5    1.41    0.20
   3   2   5    1.14    0.33
  -4  -2  -5   19.47    0.76
   4  -2   5   20.69    0.80
   4   2   5   21.72    0.82
  -4   2  -5   21.39    0.56
   4   2   5   21.68    0.68
  -4   2  -5   21.02    0.81
   5  -2   5    4.15    0.47
  -5  -2  -5    5.04    0.49
  -5   2  -5    5.24    0.31
   5   2   5    4.91    0.50
   5   2   5    5.38    0.43
  -5   2  -5    4.49    0.49
   6  -2   5   13.82    0.71
  -6  -2  -5   13.00    0.72
   6   2   5   12.31    0.60
  -6   2  -5   14.21    0.50
   6   2   5   13.05    0.68
  -6   2  -5   13.25    0.70
   7  -2   5    1.28    0.34
  -7  -2  -5    1.26    0.37
  -7   2  -5    1.32    0.39
   7   2   5    1.25    0.34
   7   2   5    1.07    0.33
  -7   2  -5    1.05    0.23
   8  -2   5    3.87    0.49
  -8  -2  -5    3.98    0.48
   8   2   5    4.62    0.52
  -8   2  -5    4.22    0.53
   8   2   5    4.31    0.48
  -8   2  -5    4.21    0.39
   9  -2   5    0.49    0.33
  -9  -2  -5    0.14    0.33
   9   2   5    0.09    0.33
   9   2   5    0.22    0.31
  -9   2  -5    0.16    0.23
  -9   2  -5    0.13    0.37
  10  -2   5    0.21    0.37
  10  -2   5    0.53    0.27
 -10  -2  -5   -0.09    0.39
  10   2   5    0.18    0.38
  10   2   5    0.06    0.32
 -10   2  -5    0.21    0.44
  11  -2   5   -0.26    0.35
  11  -2   5    0.00    0.27
 -11  -2  -5   -0.44    0.33
 -11   2  -5    0.12    0.37
  11   2   5    0.10    0.32
  11   2   5    0.11    0.37
  12  -2   5    5.01    0.64
 -12  -2  -5    3.88    0.59
  12  -2   5    4.24    0.50
  12   2   5    3.87    0.54
  12   2   5    4.13    0.59
 -12   2  -5    5.04    0.68
  13  -2   5   11.25    0.75
  13  -2   5   10.38    0.83
 -13  -2  -5   10.86    0.82
 -13   2  -5   11.89    0.89
  13   2   5   11.77    0.81
  13   2   5    9.76    0.81
  14  -2   5    0.05    0.42
 -14  -2  -5    1.46    0.47
 -14   2  -5    0.80    0.43
  14   2   5    0.47    0.38
  14   2   5    0.20    0.45
  15  -2   5    1.38    0.50
 -15  -2  -5    1.28    0.49
 -15   2  -5    1.79    0.50
  15   2   5    1.45    0.47
  16  -2   5    1.20    0.50
 -16  -2  -5    1.96    0.56
 -16   2  -5    2.13    0.58
  17  -2   5    0.28    0.43
 -17  -2  -5    1.44    0.51
 -17   2  -5    0.44    0.45
 -18  -2  -5    0.47    0.51
 -18   2  -5    0.20    0.44
 -19  -2  -5    0.84    0.54
 -19   2  -5    0.79    0.51
 -20  -3   5    2.34    0.76
  20  -3  -5    1.49    0.80
 -20   3   5    2.77    0.68
  20   3  -5    1.14    0.83
 -19  -3   5    0.87    0.55
  19  -3  -5    0.15    0.53
 -19   3   5    0.27    0.46
  19   3  -5   -0.17    0.62
 -18  -3   5   -0.16    0.48
  18  -3  -5    0.16    0.53
  18   3  -5    0.23    0.60
 -18   3   5    0.35    0.41
 -17  -3   5    0.16    0.48
  17  -3  -5    0.36    0.45
  17   3  -5   -0.52    0.55
 -17   3   5    0.55    0.43
  16  -3  -5    0.72    0.50
 -16  -3   5    1.04    0.51
 -16   3   5    0.49    0.41
  16   3  -5    0.13    0.62
 -15  -3   5    0.01    0.41
  15  -3  -5    0.74    0.48
  15   3  -5    1.00    0.64
 -15   3   5    0.85    0.36
 -14  -3   5    0.12    0.36
  14  -3  -5   -0.03    0.36
 -14   3   5    0.50    0.34
 -14   3   5   -0.09    0.45
  14   3  -5   -0.03    0.47
 -13  -3   5    4.29    0.68
  13  -3  -5    4.46    0.55
  13   3  -5    6.22    0.85
 -13   3   5    4.02    0.74
 -12  -3   5   10.57    0.81
  12  -3  -5   10.62    0.69
  12   3  -5   11.69    0.96
 -12   3   5   10.94    0.69
 -12   3   5    9.60    0.95
  11  -3  -5    3.91    0.52
 -11  -3   5    4.23    0.59
  11   3  -5    3.63    0.66
 -11   3   5    4.90    0.50
 -11   3   5    4.02    0.65
  10  -3  -5    1.91    0.39
 -10  -3   5    1.39    0.40
 -10   3   5    1.78    0.33
 -10   3   5    0.65    0.42
  10   3  -5    1.66    0.51
   9  -3  -5    3.05    0.44
  -9  -3   5    3.10    0.45
  -9   3   5    3.22    0.53
   9   3  -5    2.47    0.56
  -9   3   5    3.17    0.37
   8  -3  -5    0.29    0.25
  -8  -3   5    0.15    0.26
  -8   3   5    0.02    0.29
  -8   3   5    0.26    0.21
   8   3  -5   -0.09    0.34
  -7  -3   5    3.39    0.17
  -7  -3   5    3.73    0.18
   7  -3  -5    2.92    0.40
  -7  -3   5    3.40    0.44
  -7   3   5    3.55    0.49
   7   3  -5    3.50    0.52
  -7   3   5    3.54    0.35
  -6  -3   5   29.47    0.64
  -6  -3   5   31.37    1.03
   6  -3  -5   30.59    0.99
   6   3  -5   29.62    1.12
  -6   3   5   30.52    0.83
  -5  -3   5  123.39    2.52
  -5  -3   5  122.39    2.06
   5  -3  -5  127.29    2.48
   5   3  -5  119.93    2.63
  -5   3   5  123.67    2.25
  -5   3   5  120.33    2.54
  -4  -3   5    0.80    0.19
  -4  -3   5    1.02    0.29
   4  -3  -5    1.69    0.37
   4   3  -5    1.00    0.37
  -4   3   5    1.19    0.30
  -4   3   5    1.11    0.22
   3  -3  -5   20.38    0.80
  -3  -3   5   20.95    0.77
  -3  -3   5   21.27    0.63
  -3   3   5   20.93    0.77
  -3   3   5   20.84    0.57
   3   3  -5   19.46    0.83
  -2  -3   5  105.19    2.12
   2  -3  -5  100.30    1.83
   2  -3  -5  103.14    2.13
  -2  -3   5  101.60    1.89
   2   3  -5   99.17    2.11
  -2   3   5  101.71    2.09
  -1  -3   5   70.18    1.57
   1  -3  -5   71.97    1.36
  -1  -3   5   71.90    1.48
   1   3  -5   67.20    1.54
  -1   3   5   71.38    1.58
  -1   3   5   69.61    1.60
   0  -3   5  124.44    2.43
   0  -3   5  129.91    2.39
   0  -3  -5  126.37    2.26
   0   3   5  129.68    2.46
   0   3  -5  128.83    2.44
   0   3   5  128.07    2.48
  -1  -3  -5   13.72    0.53
   1  -3   5   13.93    0.57
   1  -3   5   13.68    0.65
   1   3   5   13.41    0.58
   1   3   5   12.54    0.66
  -1   3  -5   13.31    0.59
   2  -3   5   47.29    1.25
  -2  -3  -5   49.33    1.14
   2   3   5   46.80    1.29
  -2   3  -5   47.33    1.12
   2   3   5   48.37    1.20
  -2   3  -5   48.10    1.24
   3  -3   5    8.88    0.59
  -3  -3  -5    9.15    0.53
  -3   3  -5    8.77    0.46
  -3   3  -5    9.36    0.56
   3   3   5    9.10    0.56
   3   3   5    8.68    0.64
  -4  -3  -5   46.51    1.20
   4  -3   5   47.62    1.33
  -4   3  -5   47.07    1.28
   4   3   5   47.68    1.22
  -4   3  -5   48.02    1.10
   4   3   5   47.00    1.31
  -5  -3  -5    0.73    0.28
   5  -3   5    0.75    0.35
   5   3   5    1.15    0.33
  -5   3  -5    0.85    0.22
   5   3   5    1.00    0.33
  -5   3  -5    0.44    0.30
  -6  -3  -5    0.12    0.28
   6  -3   5    0.15    0.30
  -6   3  -5   -0.16    0.16
   6   3   5    0.32    0.30
  -6   3  -5    0.10    0.32
   6   3   5   -0.17    0.25
   7  -3   5    0.88    0.35
  -7  -3  -5    0.80    0.32
  -7   3  -5    1.17    0.37
  -7   3  -5    0.82    0.25
   7   3   5    0.70    0.34
   7   3   5    1.11    0.37
   8  -3   5    8.85    0.68
  -8  -3  -5    9.33    0.62
  -8   3  -5    8.23    0.64
   8   3   5    9.79    0.66
   8   3   5    9.37    0.68
  -8   3  -5    9.51    0.54
  -9  -3  -5   26.37    1.01
   9  -3   5   25.06    1.07
  -9   3  -5   26.44    0.91
   9   3   5   24.55    1.05
   9   3   5   26.60    1.05
  -9   3  -5   26.03    1.09
 -10  -3  -5   36.75    1.25
  10  -3   5   35.76    1.33
 -10   3  -5   35.86    1.27
 -10   3  -5   33.50    1.11
  10   3   5   36.20    1.30
  10   3   5   35.51    1.23
 -11  -3  -5    1.10    0.44
  11  -3   5    0.83    0.43
 -11   3  -5    1.30    0.39
  11   3   5    1.19    0.52
  11   3   5    1.45    0.43
 -11   3  -5    0.40    0.40
  12  -3   5   24.83    1.17
 -12  -3  -5   23.96    1.09
 -12   3  -5   25.75    1.11
  12   3   5   22.37    1.11
  12   3   5   25.76    1.09
  13  -3   5    0.26    0.43
  13  -3   5    0.67    0.32
 -13  -3  -5    0.54    0.41
 -13   3  -5    0.12    0.37
  13   3   5   -0.67    0.47
  13   3   5    0.95    0.43
  14  -3   5    0.51    0.48
 -14  -3  -5    0.30    0.37
  14   3   5   -0.14    0.51
 -14   3  -5    0.37    0.40
  14   3   5    1.24    0.46
  15  -3   5    8.56    0.90
 -15  -3  -5    8.80    0.90
  15   3   5    5.40    0.81
 -15   3  -5    8.52    0.86
  16  -3   5    0.29    0.49
 -16  -3  -5    0.52    0.46
 -16   3  -5    1.05    0.46
 -17  -3  -5    2.25    0.58
  17  -3   5    1.48    0.55
 -17   3  -5    1.90    0.56
  18  -3   5    0.42    0.54
 -18  -3  -5    0.77    0.55
 -18   3  -5    0.55    0.45
 -19  -3  -5    0.68    0.54
 -19   3  -5    0.34    0.54
  20  -4  -5    2.00    0.65
 -20  -4   5    2.11    0.77
  20   4  -5    1.39    0.99
 -19  -4   5    0.32    0.56
  19  -4  -5    1.46    0.73
  19   4  -5   -0.88    0.59
  18  -4  -5    1.41    0.56
 -18  -4   5    1.38    0.63
  18   4  -5   -0.13    0.72
 -17  -4   5    5.87    0.93
  17  -4  -5    4.95    0.87
  17   4  -5    5.38    1.01
 -17   4   5    4.46    0.62
 -16  -4   5    5.46    0.81
 -16   4   5    5.57    0.94
 -16   4   5    4.64    0.60
  16   4  -5    3.09    0.83
  15  -4  -5   -0.40    0.35
 -15  -4   5   -0.17    0.43
 -15   4   5    0.00    0.51
  15   4  -5    0.04    0.62
 -15   4   5   -0.49    0.27
  14  -4  -5    1.52    0.47
 -14  -4   5    1.08    0.48
 -14   4   5    0.81    0.35
  14   4  -5    2.23    0.68
 -14   4   5    1.12    0.55
 -13  -4   5    2.91    0.56
  13  -4  -5    2.12    0.52
 -13   4   5    3.43    0.48
  13   4  -5    2.99    0.71
 -13   4   5    2.22    0.62
  12  -4  -5   28.40    1.16
 -12  -4   5   27.25    1.22
 -12   4   5   28.91    1.39
  12   4  -5   27.76    1.48
 -12   4   5   27.40    0.99
  11  -4  -5    0.44    0.38
 -11  -4   5    0.00    0.38
 -11   4   5    0.08    0.41
  11   4  -5    0.50    0.50
 -11   4   5    0.01    0.28
  10  -4  -5    1.56    0.45
 -10  -4   5    1.77    0.49
 -10   4   5    1.96    0.56
 -10   4   5    1.74    0.33
  10   4  -5    2.24    0.60
   9  -4  -5    4.15    0.56
  -9  -4   5    3.00    0.50
  -9   4   5    4.28    0.41
   9   4  -5    4.09    0.66
  -9   4   5    5.68    0.69
   8  -4  -5   25.38    1.03
  -8  -4   5   24.00    0.58
  -8  -4   5   24.24    1.02
  -8   4   5   23.65    1.07
  -8   4   5   24.13    0.77
   8   4  -5   24.94    1.21
  -7  -4   5    0.27    0.29
   7  -4  -5    0.69    0.36
  -7  -4   5    0.26    0.15
  -7   4   5    0.18    0.30
   7   4  -5    0.34    0.38
  -7   4   5    0.43    0.18
  -6  -4   5  104.81    1.90
   6  -4  -5  107.29    2.36
  -6  -4   5  104.75    2.35
  -6   4   5  105.19    2.41
  -6   4   5  105.96    1.98
   6   4  -5  109.07    2.57
  -5  -4   5    7.74    0.60
   5  -4  -5    7.55    0.60
  -5  -4   5    8.34    0.43
  -5   4   5    7.48    0.57
   5   4  -5    9.16    0.72
  -5   4   5    8.20    0.38
  -4  -4   5   45.61    1.08
   4  -4  -5   46.11    1.35
  -4  -4   5   45.87    1.29
  -4   4   5   46.76    1.34
   4   4  -5   49.24    1.45
  -4   4   5   46.42    0.94
   3  -4  -5  115.41    2.15
   3  -4  -5  126.48    2.61
  -3  -4   5  123.92    2.31
   3  -4  -5  129.16    2.11
  -3  -4   5  125.81    2.54
   3   4  -5  127.62    2.65
  -3   4   5  127.62    2.60
  -2  -4   5   50.06    1.31
   2  -4  -5   51.21    1.43
   2  -4  -5   43.34    1.04
   2  -4  -5   50.75    0.95
  -2  -4   5   51.00    1.22
  -2   4   5   49.84    1.35
   2   4  -5   50.75    1.41
  -1  -4   5   14.47    0.65
   1  -4  -5   15.37    0.45
   1  -4  -5   14.34    0.74
  -1  -4   5   14.49    0.64
  -1   4   5   14.62    0.70
   1   4  -5   15.91    0.75
   0  -4   5   23.21    0.79
   0  -4  -5   24.18    0.95
   0  -4  -5   22.69    0.61
   0  -4   5   21.56    0.81
   0   4  -5   21.85    0.84
   0   4   5   22.14    0.84
   1  -4   5    6.65    0.52
   1  -4   5    6.52    0.43
  -1  -4  -5    6.58    0.39
   1   4   5    7.09    0.59
   1   4   5    6.84    0.52
  -1   4  -5    7.60    0.53
  -2  -4  -5   17.22    0.58
   2  -4   5   19.10    0.83
  -2   4  -5   17.81    0.72
  -2   4  -5   17.02    0.71
   2   4   5   17.77    0.78
   2   4   5   17.89    0.82
  -3  -4  -5    8.81    0.45
   3  -4   5    8.98    0.61
  -3   4  -5    7.62    0.51
   3   4   5    8.28    0.61
   3   4   5    7.81    0.55
  -3   4  -5    7.84    0.53
  -4  -4  -5   15.98    0.60
   4   4   5   15.47    0.81
  -4   4  -5   14.72    0.71
  -4   4  -5   14.36    0.63
   4   4   5   14.71    0.76
  -5  -4  -5    0.64    0.24
   5  -4   5    0.52    0.32
   5   4   5    0.91    0.35
   5   4   5    0.53    0.34
  -5   4  -5    0.92    0.34
  -5   4  -5    0.64    0.25
   6  -4   5    1.90    0.46
  -6  -4  -5    1.55    0.33
  -6   4  -5    1.89    0.32
   6   4   5    2.14    0.41
  -6   4  -5    1.60    0.38
   6   4   5    1.95    0.40
   7  -4   5   31.81    1.22
  -7  -4  -5   35.33    1.08
   7   4   5   33.02    1.18
  -7   4  -5   34.30    1.02
   7   4   5   32.34    1.14
  -7   4  -5   33.25    1.15
   8  -4   5   -0.17    0.41
  -8  -4  -5    0.43    0.31
   8   4   5    0.34    0.38
   8   4   5    0.34    0.40
  -8   4  -5    0.36    0.35
  -8   4  -5    0.53    0.27
   9  -4   5   -0.09    0.40
  -9  -4  -5    0.18    0.30
  -9   4  -5    0.35    0.29
  -9   4  -5   -0.36    0.39
   9   4   5   -0.09    0.33
   9   4   5    0.15    0.47
 -10  -4  -5    2.61    0.47
  10  -4   5    3.25    0.60
  10   4   5    2.64    0.52
 -10   4  -5    1.84    0.48
  10   4   5    3.36    0.63
 -10   4  -5    2.76    0.46
 -11  -4  -5   -0.15    0.33
  11  -4   5    0.55    0.53
 -11   4  -5    0.53    0.35
  11   4   5   -0.06    0.39
 -11   4  -5    0.07    0.43
  11   4   5   -0.34    0.47
  12  -4   5    1.66    0.55
 -12  -4  -5    1.53    0.43
  12   4   5    1.65    0.59
  12   4   5    1.47    0.48
 -12   4  -5    1.09    0.44
 -12   4  -5    0.32    0.35
 -13  -4  -5   20.85    1.05
  13  -4   5   18.71    1.14
 -13   4  -5   19.12    1.00
  13   4   5   22.30    1.10
  13   4   5   19.35    1.17
 -13   4  -5   21.15    1.08
 -14  -4  -5    0.13    0.35
  14  -4   5    0.04    0.49
 -14   4  -5    0.52    0.43
  14   4   5   -0.22    0.36
  14   4   5   -0.94    0.53
 -15  -4  -5    1.75    0.56
  15  -4   5    1.01    0.58
 -15   4  -5    1.98    0.49
  15   4   5    1.53    0.65
  16  -4   5    0.48    0.58
 -16  -4  -5    0.80    0.46
 -16   4  -5    1.41    0.52
 -17  -4  -5    0.08    0.43
  17  -4   5    1.11    0.58
 -17   4  -5    1.48    0.51
 -18  -4  -5    0.27    0.46
  18  -4   5    0.82    0.55
 -18   4  -5    1.63    0.57
 -19  -4  -5    3.15    0.71
 -19   4  -5    2.01    0.59
  19  -5  -5    0.66    0.53
 -19  -5   5    1.02    0.64
  19   5  -5   -0.78    0.70
 -18  -5   5    3.05    0.78
  18   5  -5    3.05    0.99
 -17  -5   5   -0.11    0.47
 -17   5   5    0.35    0.59
  17   5  -5   -0.46    0.71
 -16  -5   5    0.53    0.52
  16  -5  -5    0.28    0.52
  16   5  -5    0.75    0.71
 -16   5   5    0.55    0.62
  15  -5  -5    0.67    0.50
 -15  -5   5    0.88    0.53
 -15   5   5   -0.70    0.50
  15   5  -5   -0.34    0.62
 -14  -5   5    1.67    0.55
  14  -5  -5    1.64    0.52
 -14   5   5    1.45    0.64
  14   5  -5    0.95    0.67
 -13  -5   5    1.48    0.49
  13  -5  -5    1.43    0.51
 -13   5   5    1.78    0.60
  13   5  -5    2.49    0.74
  12  -5  -5    8.92    0.86
 -12  -5   5    8.82    0.86
 -12   5   5    9.00    0.94
  12   5  -5    9.89    1.09
  11  -5  -5    4.05    0.65
 -11  -5   5    4.48    0.63
  11   5  -5    4.69    0.84
 -11   5   5    4.38    0.44
 -11   5   5    3.77    0.71
  10  -5  -5    3.87    0.63
 -10  -5   5    3.23    0.55
 -10   5   5    4.28    0.42
 -10   5   5    3.52    0.65
  10   5  -5    4.23    0.78
  -9  -5   5   26.93    1.15
   9  -5  -5   27.93    1.21
   9   5  -5   23.98    1.31
  -9   5   5   26.43    0.82
  -9   5   5   25.71    1.20
  -8  -5   5   17.28    0.90
  -8  -5   5   15.84    0.59
   8  -5  -5   15.72    0.94
  -8   5   5   17.62    0.97
  -8   5   5   16.99    0.60
   8   5  -5   16.50    1.08
   7  -5  -5    3.07    0.57
  -7  -5   5    2.90    0.33
  -7  -5   5    2.00    0.46
  -7   5   5    2.79    0.28
   7   5  -5    2.69    0.64
  -7   5   5    2.44    0.47
  -6  -5   5   42.24    1.07
   6  -5  -5   41.03    1.41
  -6  -5   5   43.16    1.34
  -6   5   5   41.81    0.89
   6   5  -5   40.62    1.50
  -6   5   5   40.23    1.36
   5  -5  -5    4.87    0.59
   5  -5  -5    4.35    0.20
  -5  -5   5    4.87    0.55
  -5  -5   5    4.04    0.41
  -5   5   5    5.72    0.61
   5   5  -5    5.33    0.67
  -5   5   5    4.61    0.21
   4  -5  -5    4.63    0.57
  -4  -5   5    4.62    0.49
  -4  -5   5    4.92    0.45
   4   5  -5    4.54    0.61
  -4   5   5    5.93    0.58
  -3  -5   5    5.73    0.50
  -3  -5   5    5.99    0.56
   3  -5  -5    6.25    0.65
   3   5  -5    6.38    0.66
  -3   5   5    6.85    0.63
   2  -5  -5    0.62    0.39
  -2  -5   5    1.33    0.33
  -2  -5   5    1.11    0.30
  -2   5   5    0.98    0.33
   2   5  -5    0.33    0.40
  -1  -5   5   46.33    1.29
   1  -5  -5   45.38    0.81
  -1  -5   5   45.17    1.24
   1  -5  -5   46.03    1.46
   1  -5  -5   45.59    0.85
  -1   5   5   47.31    1.38
   1   5  -5   45.66    1.37
   0  -5  -5    2.22    0.45
   0  -5   5    1.55    0.38
   0  -5  -5    1.75    0.17
   0  -5   5    1.89    0.34
   0   5  -5    2.16    0.44
   0   5   5    1.49    0.37
   1  -5   5   47.70    1.40
  -1  -5  -5   47.81    0.99
  -1  -5  -5   51.23    1.51
   1   5   5   47.98    1.40
  -1   5  -5   47.76    1.38
  -1   5  -5   48.75    1.28
  -2  -5  -5    0.22    0.32
  -2  -5  -5    0.38    0.16
   2  -5   5    0.30    0.32
   2   5   5    0.25    0.34
  -2   5  -5    0.44    0.25
  -2   5  -5    0.22    0.29
   3  -5   5   10.93    0.72
  -3  -5  -5    9.72    0.46
   3   5   5    9.34    0.69
   3   5   5    9.41    0.67
  -3   5  -5   10.40    0.58
  -3   5  -5   11.06    0.66
  -4  -5  -5   21.96    0.71
   4  -5   5   24.35    1.04
  -4   5  -5   22.29    0.85
   4   5   5   22.87    0.98
   4   5   5   21.90    0.96
  -4   5  -5   23.77    0.90
  -5  -5  -5    0.40    0.23
   5  -5   5    0.08    0.34
   5   5   5   -0.07    0.33
  -5   5  -5   -0.27    0.27
  -5   5  -5   -0.05    0.25
   5   5   5    0.01    0.32
  -6  -5  -5    3.82    0.43
   6  -5   5    3.30    0.57
  -6   5  -5    3.67    0.50
   6   5   5    3.60    0.53
  -6   5  -5    4.71    0.51
   6   5   5    3.53    0.55
  -7  -5  -5    0.60    0.30
   7  -5   5    0.01    0.45
   7   5   5    0.63    0.46
  -7   5  -5    0.60    0.38
  -7   5  -5    0.51    0.29
   7   5   5    0.63    0.41
   8  -5   5   56.84    1.78
  -8  -5  -5   56.04    1.49
  -8   5  -5   54.14    1.55
   8   5   5   54.80    1.67
  -8   5  -5   55.83    1.53
   8   5   5   54.07    1.71
   9  -5   5    1.59    0.58
  -9  -5  -5    1.05    0.34
   9   5   5    1.17    0.44
  -9   5  -5    1.28    0.38
  -9   5  -5    1.15    0.44
   9   5   5    1.55    0.59
 -10  -5  -5    3.03    0.47
  10  -5   5    3.44    0.68
  10   5   5    3.25    0.68
 -10   5  -5    3.42    0.56
 -10   5  -5    3.96    0.55
  10   5   5    3.02    0.56
 -11  -5  -5    5.85    0.64
  11  -5   5    4.31    0.73
 -11   5  -5    4.95    0.62
  11   5   5    4.99    0.79
  11   5   5    5.52    0.67
 -11   5  -5    5.22    0.59
 -12  -5  -5    2.82    0.51
  12  -5   5    2.56    0.62
 -12   5  -5    2.16    0.48
 -12   5  -5    1.94    0.49
  12   5   5    1.65    0.66
  12   5   5    2.16    0.52
  13  -5   5    0.43    0.51
 -13  -5  -5   -0.15    0.34
  13   5   5    0.39    0.41
  13   5   5   -0.66    0.54
 -13   5  -5    0.45    0.40
 -13   5  -5    0.07    0.40
 -14  -5  -5    0.31    0.41
  14  -5   5    0.36    0.51
  14   5   5   -0.46    0.58
 -14   5  -5    0.67    0.39
  15  -5   5    2.69    0.68
 -15  -5  -5    3.63    0.63
 -15   5  -5    4.31    0.59
  15   5   5    3.24    0.82
  16  -5   5   -0.39    0.47
 -16  -5  -5    0.12    0.41
 -16   5  -5    0.09    0.38
  17  -5   5    0.51    0.58
 -17  -5  -5    0.86    0.51
 -17   5  -5    0.96    0.44
 -18  -5  -5    0.46    0.48
  18  -5   5    0.15    0.58
 -18  -6   5    0.25    0.53
  18   6  -5   -0.40    0.90
 -18   6   5    0.72    0.71
 -17  -6   5   -0.08    0.48
  17   6  -5   -0.30    0.73
 -17   6   5    0.49    0.74
 -16  -6   5    2.53    0.77
  16  -6  -5    0.90    0.57
 -16   6   5    1.95    0.81
  16   6  -5    2.06    0.89
  15  -6  -5    2.58    0.68
 -15  -6   5    4.96    0.83
  15   6  -5    3.82    0.97
 -15   6   5    3.68    0.81
  14  -6  -5   -0.30    0.51
 -14  -6   5    0.20    0.44
  14   6  -5   -0.85    0.62
 -14   6   5   -0.01    0.51
  13  -6  -5    5.34    0.74
 -13  -6   5    7.11    0.85
 -13   6   5    6.11    0.88
  13   6  -5    4.72    0.96
 -12  -6   5    6.74    0.83
  12  -6  -5    7.06    0.86
  12   6  -5    8.56    1.12
 -12   6   5    6.77    0.89
 -11  -6   5   -0.35    0.30
  11  -6  -5   -0.80    0.46
  11   6  -5    0.05    0.59
 -11   6   5    0.15    0.51
 -10  -6   5    0.79    0.45
  10  -6  -5    0.39    0.48
  10   6  -5    0.52    0.61
 -10   6   5    0.52    0.47
   9  -6  -5   -0.14    0.42
  -9  -6   5   -0.25    0.37
  -9   6   5    0.42    0.43
   9   6  -5    0.49    0.60
   8  -6  -5   51.52    1.73
  -8  -6   5   51.67    1.66
  -8  -6   5   52.18    1.31
  -8   6   5   52.97    1.76
   8   6  -5   53.81    1.94
  -7  -6   5   57.21    1.40
   7  -6  -5   55.18    1.79
  -7  -6   5   56.15    1.67
   7   6  -5   56.61    1.92
  -7   6   5   57.05    1.79
  -6  -6   5    2.21    0.43
  -6  -6   5    3.44    0.44
   6  -6  -5    2.66    0.58
  -6   6   5    3.35    0.57
   6   6  -5    3.90    0.73
  -5  -6   5    7.37    0.60
  -5  -6   5    7.78    0.62
   5  -6  -5    7.51    0.82
   5   6  -5    7.51    0.83
  -5   6   5    6.92    0.71
  -4  -6   5    3.89    0.52
   4  -6  -5    2.82    0.53
  -4  -6   5    2.92    0.44
   4   6  -5    3.58    0.64
  -4   6   5    2.03    0.48
  -3  -6   5   14.38    0.78
   3  -6  -5   16.04    1.00
  -3  -6   5   15.92    0.79
   3   6  -5   16.49    0.98
  -3   6   5   15.37    0.89
  -2  -6   5    6.90    0.57
   2  -6  -5    6.88    0.75
  -2  -6   5    8.26    0.61
   2   6  -5    8.21    0.78
  -2   6   5    8.20    0.69
  -1  -6   5    9.80    0.68
  -1  -6   5    9.38    0.60
   1  -6  -5    9.40    0.76
   1   6  -5    9.99    0.84
  -1   6   5    8.72    0.71
   0  -6  -5   12.42    0.90
   0  -6   5   12.71    0.63
   0  -6   5   13.81    0.84
   0  -6  -5   12.61    0.32
   0   6   5   11.97    0.78
   0   6  -5   11.73    0.79
  -1  -6  -5    1.59    0.46
  -1  -6  -5    1.46    0.17
   1  -6   5    1.06    0.40
  -1   6  -5    1.17    0.28
   1   6   5    1.13    0.42
  -1   6  -5    1.51    0.49
  -2  -6  -5    2.97    0.53
   2  -6   5    3.74    0.59
  -2  -6  -5    3.13    0.26
   2   6   5    3.86    0.59
  -2   6  -5    2.70    0.49
  -2   6  -5    3.71    0.44
   3  -6   5    3.66    0.61
  -3  -6  -5    3.51    0.31
  -3  -6  -5    3.29    0.54
  -3   6  -5    2.76    0.47
   3   6   5    3.70    0.58
  -3   6  -5    3.17    0.41
   4  -6   5    0.62    0.46
  -4  -6  -5    1.11    0.40
  -4  -6  -5    1.31    0.25
  -4   6  -5    1.45    0.40
   4   6   5    1.13    0.48
  -4   6  -5    0.59    0.35
  -5  -6  -5    6.48    0.44
   5  -6   5    5.39    0.73
  -5  -6  -5    6.09    0.74
   5   6   5    6.30    0.73
  -5   6  -5    6.84    0.58
  -5   6  -5    6.46    0.61
  -6  -6  -5   25.82    0.88
   6  -6   5   26.03    1.23
  -6  -6  -5   26.06    1.16
  -6   6  -5   26.12    0.99
   6   6   5   28.20    1.27
  -6   6  -5   27.72    1.05
  -7  -6  -5    0.50    0.28
   7  -6   5   -0.20    0.43
   7   6   5    0.29    0.39
  -7   6  -5   -0.02    0.32
  -7   6  -5    0.04    0.32
   7   6   5    0.11    0.46
   8  -6   5    4.11    0.73
  -8  -6  -5    3.99    0.48
  -8   6  -5    4.00    0.56
   8   6   5    2.85    0.56
   8   6   5    4.25    0.71
  -8   6  -5    4.25    0.56
   9  -6   5    4.30    0.72
  -9  -6  -5    4.49    0.55
  -9   6  -5    5.66    0.60
  -9   6  -5    4.80    0.60
   9   6   5    3.79    0.61
   9   6   5    4.06    0.69
 -10  -6  -5    9.84    0.68
  10  -6   5    8.34    0.92
  10   6   5   10.69    0.92
 -10   6  -5    9.99    0.73
 -10   6  -5   10.64    0.77
  10   6   5    8.53    0.81
  11  -6   5   11.87    1.12
 -11  -6  -5   10.37    0.74
 -11   6  -5   13.46    0.88
 -11   6  -5   12.17    0.80
  11   6   5   13.82    1.11
  11   6   5   13.69    0.93
  12  -6   5    0.37    0.53
 -12  -6  -5    1.07    0.44
  12   6   5    0.22    0.44
  12   6   5    0.27    0.61
 -12   6  -5    0.79    0.46
 -12   6  -5    1.31    0.40
 -13  -6  -5   12.92    0.89
  13  -6   5   10.18    1.05
  13   6   5   12.14    1.18
 -13   6  -5   10.85    0.90
 -14  -6  -5    3.92    0.64
  14  -6   5    3.45    0.75
  14   6   5    3.69    0.85
  15  -6   5    0.70    0.59
 -15  -6  -5    0.67    0.47
  15   6   5   -0.58    0.65
  16  -6   5    0.48    0.59
 -16  -6  -5    0.21    0.46
  17  -6   5    1.26    0.65
 -17  -6  -5    1.84    0.57
 -17  -7   5   -0.26    0.51
 -17   7   5    0.86    0.72
  17   7  -5   -0.91    0.80
 -16  -7   5    0.31    0.51
  16  -7  -5   -0.42    0.53
 -16   7   5    0.17    0.57
  16   7  -5   -1.42    0.75
  15  -7  -5   -0.44    0.54
 -15  -7   5    0.32    0.47
  15   7  -5    0.93    0.85
 -15   7   5   -0.32    0.65
 -14  -7   5    0.55    0.47
  14  -7  -5    0.20    0.56
 -14   7   5    1.00    0.66
  14   7  -5   -0.96    0.69
 -13  -7   5    0.48    0.45
  13  -7  -5   -0.02    0.52
  13   7  -5   -0.43    0.68
 -13   7   5    0.12    0.51
  12  -7  -5    5.67    0.87
 -12  -7   5    5.75    0.82
 -12   7   5    4.79    0.81
  12   7  -5    5.77    1.02
 -11  -7   5    0.22    0.43
  11  -7  -5   -0.46    0.44
 -11   7   5   -0.35    0.38
  11   7  -5   -0.27    0.61
 -10  -7   5   -0.03    0.43
  10  -7  -5   -0.06    0.48
  10   7  -5    0.02    0.60
 -10   7   5   -0.76    0.34
   9  -7  -5    0.94    0.51
  -9  -7   5    1.40    0.48
   9   7  -5    1.87    0.74
  -9   7   5    0.60    0.52
  -8  -7   5    5.61    0.72
   8  -7  -5    6.04    0.83
  -8   7   5    6.09    0.77
   8   7  -5    7.05    1.00
  -7  -7   5    0.07    0.38
  -7  -7   5    0.84    0.34
   7  -7  -5    1.19    0.58
  -7   7   5    0.77    0.47
   7   7  -5    1.41    0.65
   6  -7  -5    1.76    0.56
  -6  -7   5    1.74    0.40
  -6  -7   5    3.06    0.55
   6   7  -5    2.47    0.70
  -6   7   5    2.22    0.53
  -5  -7   5    0.41    0.37
   5  -7  -5    0.16    0.47
  -5  -7   5    0.38    0.33
  -5   7   5    0.44    0.41
   5   7  -5    0.33    0.56
  -4  -7   5   -0.77    0.30
  -4  -7   5    0.19    0.33
   4  -7  -5   -0.26    0.47
   4   7  -5   -0.23    0.50
  -4   7   5   -0.12    0.39
  -3  -7   5   -0.22    0.37
  -3  -7   5    0.47    0.34
   3  -7  -5    0.48    0.45
   3   7  -5    0.30    0.51
  -3   7   5    0.14    0.41
   2  -7  -5   32.38    1.38
  -2  -7   5   28.43    1.18
  -2  -7   5   27.87    1.05
   2   7  -5   27.76    1.29
  -2   7   5   28.60    1.27
  -1  -7   5   44.27    1.47
   1  -7  -5   45.35    1.64
  -1  -7   5   45.24    1.28
   1   7  -5   43.35    1.55
  -1   7   5   43.05    1.54
   0  -7  -5    4.88    0.71
   0  -7   5    5.53    0.67
   0  -7   5    5.39    0.50
   0   7   5    6.48    0.75
   0   7  -5    5.86    0.73
   1  -7   5    0.26    0.45
  -1  -7  -5   -0.60    0.37
   1   7   5    0.27    0.45
  -1   7  -5    0.43    0.26
  -1   7  -5    0.76    0.49
  -2  -7  -5    2.93    0.62
   2  -7   5    1.48    0.50
  -2   7  -5    1.83    0.38
  -2   7  -5    3.15    0.60
   2   7   5    3.03    0.65
   3  -7   5    2.09    0.60
  -3  -7  -5    1.87    0.25
  -3  -7  -5    3.00    0.64
  -3   7  -5    1.63    0.37
   3   7   5    1.30    0.51
  -3   7  -5    2.85    0.53
  -4  -7  -5    8.36    0.88
   4  -7   5    6.65    0.79
  -4  -7  -5    6.99    0.43
  -4   7  -5    5.89    0.54
  -4   7  -5    6.84    0.73
   4   7   5    7.29    0.81
  -5  -7  -5    5.26    0.42
   5  -7   5    4.16    0.69
  -5  -7  -5    4.29    0.65
  -5   7  -5    5.58    0.59
  -5   7  -5    3.89    0.57
   5   7   5    4.92    0.73
   6  -7   5    7.35    0.87
  -6  -7  -5    6.94    0.49
  -6  -7  -5    8.44    0.90
  -6   7  -5    6.97    0.70
   6   7   5    6.73    0.81
   7  -7   5    4.95    0.81
  -7  -7  -5    4.43    0.66
  -7  -7  -5    4.11    0.46
  -7   7  -5    4.38    0.61
   7   7   5    4.15    0.71
  -8  -7  -5    6.05    0.77
  -8  -7  -5    5.86    0.55
   8  -7   5    4.71    0.78
  -8   7  -5    6.09    0.69
   8   7   5    7.09    0.91
  -9  -7  -5    0.89    0.45
   9  -7   5    1.03    0.60
  -9  -7  -5    1.02    0.35
  -9   7  -5    1.10    0.43
   9   7   5    0.97    0.56
 -10  -7  -5    0.21    0.38
 -10  -7  -5    1.30    0.39
  10  -7   5   -0.23    0.57
 -10   7  -5    0.50    0.35
  10   7   5    0.38    0.61
  11  -7   5    4.17    0.78
 -11  -7  -5    5.72    0.74
 -11  -7  -5    6.01    0.65
 -11   7  -5    5.50    0.75
  11   7   5    6.81    0.90
 -12  -7  -5    8.69    0.71
  12  -7   5    7.84    1.01
 -12   7  -5    8.03    0.86
  12   7   5    7.32    0.97
 -13  -7  -5    2.64    0.53
  13  -7   5    2.31    0.79
  13   7   5    2.07    0.78
  14  -7   5   -0.21    0.60
 -14  -7  -5    0.34    0.39
  14   7   5    0.49    0.67
 -15  -7  -5    2.84    0.62
  15  -7   5    0.99    0.66
  15   7   5    1.58    0.76
  16  -7   5   -0.11    0.64
 -16  -7  -5    1.30    0.55
 -16  -8   5    1.04    0.60
  16  -8  -5   -0.69    0.63
  16   8  -5   -0.76    0.86
 -16   8   5    0.54    0.70
  15  -8  -5   -0.36    0.48
 -15  -8   5    0.99    0.62
  15   8  -5   -0.35    0.82
 -15   8   5   -0.29    0.54
  14  -8  -5   -0.08    0.63
 -14  -8   5    1.27    0.65
 -14   8   5    0.63    0.58
  14   8  -5   -0.29    0.78
 -13  -8   5    1.94    0.66
  13  -8  -5    1.17    0.71
  13   8  -5    2.24    0.89
 -13   8   5    0.98    0.67
  12  -8  -5    2.55    0.73
 -12  -8   5    1.14    0.55
 -12   8   5    0.35    0.51
  12   8  -5    0.43    0.73
  11  -8  -5    1.06    0.56
 -11  -8   5    2.08    0.59
  11   8  -5    0.20    0.71
 -11   8   5    1.35    0.56
  10  -8  -5   -0.21    0.49
 -10  -8   5    0.49    0.49
  10   8  -5   -0.26    0.62
 -10   8   5    0.45    0.49
  -9  -8   5   -0.17    0.38
   9  -8  -5    0.32    0.54
  -9   8   5   -0.08    0.42
   9   8  -5    0.07    0.69
   8  -8  -5    0.07    0.55
  -8  -8   5   -0.40    0.41
  -8   8   5    0.55    0.47
   8   8  -5    0.16    0.65
  -7  -8   5   10.85    0.83
  -7  -8   5   11.35    1.32
   7  -8  -5    9.10    1.01
  -7   8   5   12.27    1.04
   7   8  -5    9.23    1.12
   6  -8  -5    6.93    0.88
  -6  -8   5    7.65    0.76
  -6  -8   5    7.58    0.79
   6   8  -5    6.91    0.96
  -6   8   5    7.69    0.87
  -5  -8   5    0.01    0.35
   5  -8  -5    0.32    0.49
  -5  -8   5   -0.35    0.33
   5   8  -5    0.08    0.55
  -5   8   5   -0.10    0.43
  -4  -8   5    1.15    0.43
   4  -8  -5    0.83    0.54
  -4  -8   5    1.67    0.49
  -4   8   5    1.68    0.54
   4   8  -5    0.82    0.61
   3  -8  -5    7.97    1.00
  -3  -8   5    8.15    0.68
  -3  -8   5    8.15    0.82
  -3   8   5    8.20    0.88
   3   8  -5    7.00    0.90
  -2  -8   5    1.03    0.47
   2  -8  -5    2.29    0.61
  -2  -8   5    0.94    0.37
   2   8  -5    0.74    0.56
  -2   8   5    0.88    0.51
  -1  -8   5   -0.10    0.44
   1  -8  -5   -0.27    0.39
  -1  -8   5   -0.08    0.31
  -1   8   5   -1.00    0.41
   1   8  -5    0.07    0.49
   0  -8   5    0.43    0.44
   0  -8  -5   -0.66    0.48
   0   8   5    0.03    0.44
   0   8  -5   -0.31    0.50
   1  -8   5   -0.03    0.42
  -1  -8  -5    0.38    0.49
  -1   8  -5    0.20    0.46
   1   8   5    0.76    0.49
   2  -8   5    0.32    0.51
  -2  -8  -5    0.33    0.48
  -2   8  -5    0.13    0.42
   2   8   5    0.32    0.44
   3  -8   5    4.52    0.72
  -3  -8  -5    5.90    0.83
   3   8   5    3.82    0.69
  -3   8  -5    5.53    0.74
   4  -8   5    5.33    0.85
  -4  -8  -5    6.01    0.81
   4   8   5    4.96    0.74
  -4   8  -5    5.16    0.67
  -5  -8  -5    6.92    0.83
   5  -8   5    7.07    0.88
   5   8   5    8.95    0.96
  -5   8  -5    7.81    0.81
   6  -8   5   17.05    1.19
  -6  -8  -5   14.02    1.03
   6   8   5   19.88    1.25
  -6   8  -5   17.48    1.04
  -7  -8  -5    0.63    0.55
   7  -8   5    0.72    0.54
  -7   8  -5    1.24    0.50
   7   8   5    1.42    0.59
  -8  -8  -5   -0.62    0.46
  -8  -8  -5    0.08    0.30
   8  -8   5   -0.44    0.51
  -8   8  -5   -0.08    0.41
   8   8   5    0.49    0.55
   9  -8   5    1.66    0.73
  -9  -8  -5    2.52    0.64
  -9  -8  -5    1.63    0.39
   9   8   5    2.17    0.67
  -9   8  -5    2.12    0.50
  10  -8   5    9.99    1.19
 -10  -8  -5    8.70    0.95
 -10  -8  -5   10.16    0.74
 -10   8  -5   10.17    0.89
  10   8   5    8.45    1.04
  11  -8   5    3.17    0.82
 -11  -8  -5    3.49    0.55
  11   8   5    2.71    0.83
 -11   8  -5    2.52    0.59
 -12  -8  -5    6.85    0.74
  12  -8   5    9.63    1.23
  12   8   5    7.68    1.05
 -12   8  -5    7.99    0.91
  13  -8   5   -0.18    0.59
 -13  -8  -5    0.79    0.39
  13   8   5    0.01    0.69
 -14  -8  -5    8.41    0.86
  14  -8   5   10.25    1.21
  14   8   5    9.12    1.16
  15  -8   5    0.42    0.75
 -15  -8  -5    0.62    0.45
  15   8   5   -1.01    0.67
  14  -9  -5    0.77    0.72
 -14  -9   5    1.61    0.63
  14   9  -5    1.94    0.93
 -14   9   5    1.21    0.78
 -13  -9   5   -0.17    0.50
  13  -9  -5    0.00    0.66
  13   9  -5   -0.44    0.70
 -13   9   5   -0.22    0.53
  12  -9  -5   -0.54    0.60
 -12  -9   5    0.14    0.48
  12   9  -5   -0.75    0.71
 -12   9   5   -0.25    0.49
  11  -9  -5    0.33    0.58
 -11  -9   5    0.16    0.50
 -11   9   5    0.04    0.51
  11   9  -5    0.90    0.76
  10  -9  -5    3.92    0.87
 -10  -9   5    3.88    0.72
 -10   9   5    4.70    0.87
  10   9  -5    4.43    0.98
   9  -9  -5    3.67    0.81
  -9  -9   5    3.07    0.68
   9   9  -5    4.05    0.93
  -9   9   5    3.74    0.78
  -8  -9   5    0.65    0.47
   8  -9  -5    0.43    0.53
   8   9  -5    0.85    0.72
  -8   9   5    0.60    0.54
   7  -9  -5    1.95    0.72
   7   9  -5    1.52    0.71
  -7   9   5    2.55    0.66
  -6  -9   5   -0.01    0.38
   6  -9  -5   -0.47    0.54
  -6   9   5    0.68    0.49
   6   9  -5   -0.60    0.56
  -5  -9   5   -0.46    0.39
   5  -9  -5    0.61    0.64
   5   9  -5    0.87    0.65
  -5   9   5    0.77    0.50
   4  -9  -5    4.09    0.79
  -4  -9   5    2.90    0.62
   4   9  -5    3.04    0.75
  -4   9   5    3.03    0.65
  -3  -9   5    0.66    0.49
   3  -9  -5    0.34    0.53
   3   9  -5    0.45    0.57
  -3   9   5   -0.41    0.42
   2  -9  -5    5.33    0.89
  -2  -9   5    7.23    0.86
  -2   9   5    4.86    0.79
   2   9  -5    4.01    0.76
   1  -9  -5   10.12    1.12
  -1  -9   5   10.97    1.01
  -1   9   5   11.45    0.98
   1   9  -5   11.16    1.06
   0  -9   5    1.16    0.55
   0  -9  -5    1.01    0.66
   0   9   5    1.34    0.56
   0   9  -5    1.48    0.57
   1  -9   5    0.73    0.49
  -1  -9  -5    0.65    0.54
   1   9   5   -0.32    0.43
  -1   9  -5    0.49    0.47
   2  -9   5    1.99    0.63
  -2  -9  -5    1.93    0.64
   2   9   5    2.17    0.59
  -2   9  -5    1.70    0.54
  -3  -9  -5    2.61    0.68
   3  -9   5    0.60    0.60
   3   9   5    2.14    0.60
  -3   9  -5    1.99    0.58
  -4  -9  -5    4.79    0.84
   4  -9   5    6.10    0.89
  -4   9  -5    5.13    0.76
   4   9   5    3.99    0.73
  -5  -9  -5   -0.06    0.52
   5  -9   5    0.73    0.57
   5   9   5    0.91    0.58
  -5   9  -5    0.33    0.44
  -6  -9  -5   -0.25    0.54
   6  -9   5    0.95    0.65
  -6   9  -5    0.89    0.45
   6   9   5    1.75    0.62
  -7  -9  -5    0.60    0.49
   7  -9   5    0.70    0.61
  -7   9  -5    1.13    0.50
   7   9   5    0.71    0.59
   8  -9   5   -0.44    0.62
  -8  -9  -5    0.47    0.50
   8   9   5   -0.35    0.53
  -8   9  -5    0.01    0.45
  -9  -9  -5   -0.36    0.49
   9  -9   5    0.05    0.69
  -9   9  -5    0.36    0.46
   9   9   5    0.52    0.63
  10  -9   5    0.06    0.69
 -10   9  -5    0.63    0.50
  10   9   5    1.61    0.71
  11  -9   5    3.46    0.87
 -11   9  -5    2.13    0.60
  11   9   5    2.39    0.82
  12  -9   5   -0.24    0.75
  12   9   5    1.35    0.72
  13  -9   5    6.11    1.05
  13   9   5    7.51    1.08
  12 -10  -5   -1.14    0.63
 -12  10   5    0.27    0.59
  12  10  -5    0.26    0.91
  11 -10  -5   -1.52    0.66
  11  10  -5   -1.05    0.73
 -11  10   5    1.41    0.68
  10 -10  -5   -0.72    0.60
 -10  10   5    0.32    0.54
  10  10  -5    0.89    0.81
   9 -10  -5    3.43    0.84
  -9  10   5    3.96    0.81
   9  10  -5    4.46    0.94
   8 -10  -5    1.38    0.73
  -8  10   5    2.66    0.72
   8  10  -5    2.35    0.88
   7 -10  -5    3.33    0.86
   7  10  -5    3.36    0.88
  -7  10   5    2.71    0.68
   6 -10  -5    0.46    0.59
   6  10  -5    1.00    0.72
  -6  10   5    0.81    0.53
   5 -10  -5    0.10    0.58
  -5 -10   5    0.29    0.51
   5  10  -5    0.98    0.72
  -5  10   5   -0.35    0.42
  -4 -10   5    0.47    0.53
   4 -10  -5    0.94    0.67
  -4  10   5    0.22    0.48
   4  10  -5    0.87    0.71
   3 -10  -5    1.09    0.63
  -3 -10   5    0.15    0.53
   3  10  -5    1.00    0.64
  -3  10   5    1.10    0.55
  -2 -10   5   -0.55    0.52
   2 -10  -5    0.59    0.68
   2  10  -5    0.60    0.57
  -2  10   5   -0.24    0.50
  -1 -10   5   -0.01    0.55
   1 -10  -5    0.56    0.57
   1  10  -5    0.77    0.54
  -1  10   5    1.08    0.54
   0 -10   5    1.07    0.53
   0 -10  -5    0.24    0.59
   0  10  -5   -0.46    0.49
   0  10   5    1.21    0.53
  -1 -10  -5    0.48    0.66
   1 -10   5    0.41    0.59
   1  10   5    1.79    0.66
  -1  10  -5    1.44    0.67
  -2 -10  -5   -0.25    0.56
   2 -10   5    0.60    0.63
  -2  10  -5    0.98    0.54
   2  10   5    1.47    0.65
   3 -10   5    0.84    0.65
  -3 -10  -5    0.51    0.62
   3  10   5    1.28    0.57
  -3  10  -5    0.82    0.53
  -4 -10  -5    0.31    0.60
   4 -10   5   -0.80    0.52
  -4  10  -5    0.05    0.44
   4  10   5   -0.69    0.43
   5 -10   5    2.27    0.76
  -5 -10  -5    1.76    0.64
   5  10   5    2.82    0.71
  -5  10  -5    1.73    0.61
  -6 -10  -5   -0.51    0.51
   6 -10   5   -1.66    0.58
  -6  10  -5    1.50    0.57
   6  10   5   -0.12    0.60
   7 -10   5    2.17    0.78
  -7 -10  -5    1.20    0.61
  -7  10  -5    2.09    0.61
   7  10   5    2.97    0.83
  -8 -10  -5    4.70    0.83
   8 -10   5    4.54    0.97
   8  10   5    5.34    0.92
  -8  10  -5    5.85    0.85
  -9 -10  -5   -0.08    0.68
   9 -10   5    0.92    0.70
   9  10   5   -0.10    0.60
  -9  10  -5    0.45    0.50
  10 -10   5    0.37    0.81
 -10  10  -5    0.31    0.46
  10  10   5   -0.23    0.69
  11 -10   5    0.25    0.72
  11  10   5    0.60    0.61
   9 -11  -5    0.20    0.74
   9  11  -5    0.41    0.72
  -9  11   5    0.50    0.59
   8 -11  -5   -0.11    0.72
  -8  11   5    0.00    0.58
   8  11  -5   -0.10    0.74
   7 -11  -5    0.42    0.73
  -7  11   5    0.24    0.63
   7  11  -5    0.27    0.68
   6 -11  -5   -0.59    0.59
  -6  11   5   -0.36    0.51
   6  11  -5    0.15    0.63
   5 -11  -5    0.09    0.64
   5  11  -5    1.75    0.76
  -5  11   5    1.13    0.56
  -4 -11   5   -0.32    0.59
   4 -11  -5   -0.03    0.65
  -4  11   5    0.83    0.60
   4  11  -5    0.45    0.63
   3 -11  -5   -0.21    0.65
  -3 -11   5   -0.24    0.57
   3  11  -5    0.15    0.57
  -3  11   5    0.50    0.61
  -2 -11   5    3.15    0.81
   2 -11  -5    4.10    0.96
  -2  11   5    2.73    0.75
   2  11  -5    4.63    0.86
  -1 -11   5    1.46    0.75
   1 -11  -5    1.71    0.76
  -1  11   5    2.62    0.73
   1  11  -5    2.61    0.75
   0 -11  -5    0.83    0.67
   0 -11   5    0.23    0.66
   0  11   5    1.81    0.65
   0  11  -5    1.62    0.62
  -1 -11  -5    0.87    0.80
   1 -11   5    0.47    0.59
  -1  11  -5    1.43    0.60
   1  11   5    1.42    0.61
   2 -11   5    7.88    1.08
  -2 -11  -5    7.70    1.14
  -2  11  -5    6.02    0.94
   2  11   5    8.00    1.08
   3 -11   5    5.48    1.03
  -3 -11  -5    6.17    1.02
   3  11   5    4.39    0.84
  -3  11  -5    5.86    0.88
  -4 -11  -5   -0.82    0.49
   4 -11   5   -0.83    0.63
   4  11   5    0.31    0.53
  -4  11  -5    0.33    0.49
   5 -11   5    1.74    0.91
  -5 -11  -5    0.51    0.70
  -5  11  -5    0.96    0.53
   5  11   5    1.69    0.68
  -6 -11  -5    1.47    0.74
   6 -11   5    1.80    0.78
  -6  11  -5    2.29    0.63
   6  11   5    3.22    0.82
   7 -11   5    1.72    0.94
  -7 -11  -5   -0.86    0.49
  -7  11  -5    0.65    0.54
   7  11   5    1.50    0.69
   8 -11   5    0.50    0.69
  -8 -11  -5   -0.58    0.86
   8  11   5    1.33    0.64
  -8  11  -5    0.22    0.46
   4 -12  -5   -1.03    0.53
   3 -12  -5    2.07    0.95
  -3 -12   5    0.92    0.71
  -3  12   5    0.91    0.62
   3  12  -5    1.83    0.74
  -2 -12   5    1.99    0.82
   2 -12  -5    1.31    0.78
   2  12  -5    2.98    0.79
  -2  12   5    1.22    0.68
  -1 -12   5    1.30    0.78
   1 -12  -5    0.90    0.77
   1  12  -5    2.01    0.69
  -1  12   5    1.79    0.72
   0 -12   5    2.62    0.88
   0 -12  -5    0.76    0.85
   0  12   5    1.67    0.75
   0  12  -5    2.76    0.72
   1 -12   5    0.57    0.69
  -1 -12  -5    0.69    0.67
  -1  12  -5    1.24    0.60
   1  12   5    1.09    0.66
   2 -12   5   -0.89    0.55
  -2 -12  -5    1.16    0.66
  -2  12  -5    1.12    0.57
   2  12   5    0.23    0.51
   3 -12   5   -0.44    0.65
  -3 -12  -5   -0.68    0.59
  21   0  -6   -1.19    0.49
 -21   0   6    0.29    0.54
 -20   0   6    0.22    0.61
  20   0  -6    0.35    0.70
  19   0  -6    0.38    0.52
 -19   0   6    0.43    0.48
 -18   0   6    3.06    0.63
  18   0  -6    2.31    0.66
  17   0  -6   -1.15    0.43
 -17   0   6   -0.11    0.40
  16   0  -6    1.36    0.60
 -16   0   6    0.87    0.45
 -15   0   6   -0.09    0.36
  15   0  -6    0.37    0.48
 -14   0   6   12.12    0.85
  14   0  -6   13.77    1.06
  13   0  -6   -0.31    0.44
 -13   0   6    0.07    0.35
  12   0  -6   16.77    1.04
 -12   0   6   16.41    0.92
  11   0  -6   -0.09    0.12
 -11   0   6    0.07    0.31
  11   0  -6   -0.11    0.33
 -10   0   6    3.94    0.48
  10   0  -6    3.65    0.58
  10   0  -6    3.61    0.24
  -9   0   6   -0.37    0.22
   9   0  -6   -0.08    0.13
   9   0  -6   -0.14    0.25
   8   0  -6   13.99    0.78
  -8   0   6   14.42    0.69
   8   0  -6   13.30    0.40
  -7   0   6   -0.15    0.23
   7   0  -6    0.02    0.13
   7   0  -6   -0.02    0.23
  -6   0   6    5.65    0.45
   6   0  -6    4.99    0.29
   6   0  -6    5.25    0.53
   5   0  -6   -0.25    0.19
  -5   0   6    0.00    0.15
  -5   0   6    0.00    0.25
  -4   0   6    3.88    0.30
   4   0  -6    3.05    0.37
  -4   0   6    3.11    0.36
  -3   0   6    0.41    0.25
  -3   0   6   -0.15    0.16
   3   0  -6   -0.21    0.18
   2   0  -6   72.33    1.50
  -2   0   6   73.22    1.40
  -2   0   6   71.17    1.56
   1   0  -6   -0.35    0.11
  -1   0   6   -0.22    0.18
  -1   0   6   -0.24    0.14
   0   0   6   41.03    1.02
   0   0  -6   41.39    0.86
   0   0   6   41.30    0.97
  -1   0  -6    0.01    0.21
  -1   0  -6    0.04    0.07
  -1   0  -6    0.01    0.07
   1   0   6   -0.04    0.20
   2   0   6  172.88    2.98
  -2   0  -6  170.33    3.17
   3   0   6   -0.06    0.21
  -3   0  -6   -0.19    0.26
  -4   0  -6  197.27    3.66
   4   0   6  192.10    3.40
  -5   0  -6   -0.12    0.32
   5   0   6    0.24    0.26
   5   0   6    0.25    0.15
   5   0   6    0.05    0.08
   6   0   6   13.84    0.46
  -6   0  -6   15.26    0.76
   6   0   6   15.60    0.71
   7   0   6   -0.01    0.18
  -7   0  -6   -0.38    0.31
   7   0   6   -0.02    0.24
   8   0   6   20.67    0.68
  -8   0  -6   20.27    0.93
   8   0   6   19.85    0.86
   9   0   6   -0.18    0.29
  -9   0  -6   -0.38    0.35
   9   0   6   -0.08    0.22
 -10   0  -6   70.75    1.93
  10   0   6   68.19    1.62
  10   0   6   69.28    1.78
 -11   0  -6    0.32    0.40
  11   0   6   -0.40    0.23
  11   0   6   -0.31    0.28
  12   0   6    0.64    0.43
  12   0   6    0.71    0.36
 -12   0  -6    0.76    0.44
  13   0   6   -0.14    0.38
 -13   0  -6   -0.30    0.39
 -14   0  -6   28.25    1.27
  14   0   6   27.17    1.19
 -15   0  -6    0.16    0.46
  15   0   6   -0.20    0.37
 -16   0  -6   20.67    1.16
  16   0   6   17.69    1.05
  17   0   6   -0.38    0.42
 -17   0  -6   -0.10    0.46
 -18   0  -6    5.13    0.77
 -19   0  -6    0.37    0.52
  21  -1  -6   -1.55    0.57
 -21  -1   6   -0.25    0.54
  21   1  -6   -2.10    0.57
 -21   1   6    0.08    0.48
  20  -1  -6   -0.53    0.46
 -20  -1   6   -0.26    0.46
  20   1  -6   -0.40    0.58
 -20   1   6    0.11    0.45
 -19  -1   6    2.57    0.72
  19  -1  -6    3.07    0.86
 -19   1   6    4.27    0.78
  19   1  -6    2.94    0.79
 -18  -1   6    0.84    0.52
  18  -1  -6    0.02    0.48
  18   1  -6    0.43    0.64
 -18   1   6    0.77    0.54
 -17  -1   6    0.69    0.50
  17  -1  -6    0.75    0.49
 -17   1   6    0.64    0.49
  17   1  -6    1.72    0.73
 -16  -1   6    2.05    0.55
  16  -1  -6    1.47    0.59
 -16   1   6    1.00    0.43
  16   1  -6    1.46    0.62
 -15  -1   6    0.83    0.46
  15  -1  -6    0.25    0.45
  15   1  -6    0.84    0.54
 -15   1   6    1.08    0.49
  14  -1  -6    2.10    0.57
 -14  -1   6    1.71    0.47
 -14   1   6    1.57    0.49
  14   1  -6    0.92    0.53
  13  -1  -6    0.10    0.40
 -13  -1   6   -0.12    0.36
  13   1  -6    0.54    0.44
 -13   1   6   -0.02    0.34
  12  -1  -6   15.00    0.98
  12  -1  -6   12.50    0.57
 -12  -1   6   13.49    0.85
  12   1  -6   13.12    0.96
 -12   1   6   13.35    0.78
  11  -1  -6    1.18    0.27
  11  -1  -6    1.65    0.45
 -11  -1   6    1.00    0.38
  11   1  -6    1.67    0.49
 -11   1   6    1.44    0.38
  10  -1  -6   19.44    0.63
  10  -1  -6   17.62    0.97
 -10  -1   6   20.10    0.91
 -10   1   6   20.07    0.84
  10   1  -6   18.50    1.00
   9  -1  -6   93.13    1.72
  -9  -1   6   91.24    2.10
   9   1  -6   85.26    2.26
  -9   1   6   86.93    2.00
  -9   1   6   89.15    2.24
  -8  -1   6    0.70    0.29
   8  -1  -6    0.68    0.23
  -8   1   6    0.22    0.24
  -8   1   6    0.40    0.32
   8   1  -6    0.40    0.32
  -7  -1   6    5.66    0.49
   7  -1  -6    5.58    0.38
  -7   1   6    5.37    0.56
   7   1  -6    5.60    0.59
  -7   1   6    6.12    0.50
  -6  -1   6    2.69    0.38
   6  -1  -6    2.48    0.30
  -6   1   6    2.54    0.41
   6   1  -6    1.94    0.38
   6   1  -6    2.27    0.15
  -6   1   6    2.24    0.34
  -5  -1   6    7.02    0.29
   5  -1  -6    5.94    0.38
  -5  -1   6    6.55    0.51
  -5   1   6    6.54    0.50
  -5   1   6    5.53    0.42
   5   1  -6    6.98    0.52
  -4  -1   6   46.09    0.90
  -4  -1   6   45.87    1.22
  -4   1   6   45.95    1.05
  -4   1   6   45.12    1.13
  -4   1   6   48.02    1.22
   4   1  -6   45.50    1.21
  -3  -1   6   37.77    1.08
  -3  -1   6   38.12    0.81
  -3   1   6   39.64    1.03
  -3   1   6   39.73    1.02
   3   1  -6   37.57    1.03
  -3   1   6   39.84    0.98
  -2  -1   6    7.62    0.36
  -2  -1   6    8.37    0.51
   2   1  -6    8.13    0.42
  -1  -1   6    1.61    0.28
  -1  -1   6    1.55    0.22
   1   1  -6    1.31    0.21
  -1   1   6    1.64    0.21
  -1   1   6    0.97    0.23
  -1   1   6    1.12    0.24
   0  -1   6   74.42    1.45
   0  -1   6   73.15    1.58
   0  -1  -6   74.35    1.57
   0   1   6   74.44    1.54
   0   1   6   71.76    1.38
   0   1  -6   71.89    1.38
  -1  -1  -6   12.02    0.56
   1  -1   6   12.72    0.52
   1  -1   6   11.91    0.35
  -1   1  -6   12.35    0.37
  -1   1  -6   12.19    0.59
   1   1   6   12.03    0.38
   1   1   6   11.97    0.58
  -2  -1  -6    0.33    0.30
   2  -1   6    0.05    0.20
   2  -1   6    0.66    0.09
   2   1   6    0.56    0.25
  -2   1  -6   -0.02    0.08
  -2   1  -6    0.15    0.24
   2   1   6    0.40    0.12
   3  -1   6  169.49    2.99
  -3  -1  -6  166.28    3.15
   3  -1   6  166.16    2.66
   3   1   6  168.70    2.78
   3   1   6  171.01    3.02
  -3   1  -6  167.68    3.19
  -3   1  -6  165.43    2.65
   4  -1   6   17.07    0.38
   4  -1   6   17.00    0.70
  -4  -1  -6   17.94    0.80
  -4   1  -6   18.05    0.79
   4   1   6   16.92    0.48
   4   1   6   15.90    0.70
   5  -1   6   84.17    1.47
   5  -1   6   82.00    1.79
  -5  -1  -6   82.98    1.90
   5  -1   6   81.54    1.43
   5   1   6   84.09    1.55
  -5   1  -6   81.87    1.92
   5   1   6   82.85    1.81
   6  -1   6   17.40    0.74
  -6  -1  -6   17.51    0.82
   6  -1   6   17.68    0.50
   6   1   6   16.73    0.73
   6   1   6   16.61    0.56
  -6   1  -6   16.05    0.82
   7  -1   6   18.46    0.79
   7  -1   6   19.16    0.58
  -7  -1  -6   19.90    0.90
   7   1   6   20.64    0.68
  -7   1  -6   20.17    0.92
   7   1   6   21.53    0.83
   8  -1   6   -0.03    0.26
   8  -1   6    0.02    0.15
  -8  -1  -6    0.20    0.34
  -8   1  -6   -0.72    0.32
   8   1   6    0.35    0.28
   8   1   6   -0.05    0.22
   9  -1   6   53.10    1.27
  -9  -1  -6   51.71    1.55
   9  -1   6   51.09    1.44
   9   1   6   52.20    1.44
  -9   1  -6   51.48    1.57
   9   1   6   52.50    1.33
 -10  -1  -6    0.18    0.37
  10  -1   6    0.77    0.36
  10  -1   6    0.67    0.25
  10   1   6    0.66    0.34
  10   1   6    0.49    0.33
 -10   1  -6    0.83    0.45
 -11  -1  -6    0.03    0.38
  11  -1   6   -0.26    0.24
  11  -1   6    0.00    0.37
  11   1   6    0.13    0.34
  11   1   6   -0.07    0.29
 -11   1  -6    0.27    0.43
  12  -1   6    9.13    0.62
  12  -1   6   11.10    0.82
 -12  -1  -6   10.48    0.82
  12   1   6    9.44    0.71
  12   1   6   10.00    0.77
 -12   1  -6    8.36    0.80
 -13  -1  -6    5.54    0.69
  13  -1   6    5.81    0.68
  13   1   6    6.11    0.71
 -13   1  -6    5.57    0.70
  13   1   6    5.33    0.63
 -14  -1  -6    3.19    0.60
  14  -1   6    3.17    0.58
 -14   1  -6    4.09    0.63
  14   1   6    3.24    0.57
  15  -1   6   17.49    1.02
 -15  -1  -6   17.19    1.05
  15   1   6   16.28    1.04
 -15   1  -6   17.20    1.05
  16  -1   6    0.65    0.47
 -16  -1  -6    0.97    0.48
  16   1   6    0.52    0.47
 -16   1  -6    1.24    0.53
  17  -1   6    0.89    0.49
 -17  -1  -6    0.69    0.51
 -17   1  -6    0.84    0.57
 -18  -1  -6    3.15    0.69
 -18   1  -6    2.88    0.66
 -19  -1  -6    0.19    0.52
 -19   1  -6   -0.35    0.48
  21  -2  -6    1.91    0.74
 -21  -2   6    0.15    0.60
 -21   2   6    0.85    0.58
  21   2  -6    0.86    0.84
 -20  -2   6    1.02    0.66
  20  -2  -6   -0.11    0.56
 -20   2   6    0.41    0.50
  20   2  -6   -0.51    0.64
  19  -2  -6    5.32    0.96
 -19  -2   6    5.51    0.89
 -19   2   6    4.58    0.80
  19   2  -6    4.86    1.07
  18  -2  -6   11.16    1.29
 -18  -2   6   16.19    1.24
 -18   2   6   12.76    1.02
  18   2  -6   13.49    1.44
  17  -2  -6    0.55    0.54
 -17  -2   6    0.51    0.52
  17   2  -6    0.40    0.64
 -17   2   6    0.99    0.50
  16  -2  -6    2.88    0.67
 -16  -2   6    3.09    0.63
 -16   2   6    2.21    0.53
  16   2  -6    2.96    0.72
  15  -2  -6    3.15    0.67
 -15  -2   6    3.60    0.66
 -15   2   6    2.32    0.52
  15   2  -6    1.73    0.58
  14  -2  -6    0.20    0.37
 -14  -2   6   -0.37    0.34
 -14   2   6    0.29    0.37
  14   2  -6   -0.52    0.37
  13  -2  -6    0.94    0.47
  13  -2  -6    1.18    0.34
 -13  -2   6    1.19    0.46
  13   2  -6    1.37    0.53
 -13   2   6    0.88    0.36
 -12  -2   6    1.12    0.42
  12  -2  -6    0.69    0.34
 -12   2   6    0.59    0.32
  12   2  -6    0.68    0.46
 -12   2   6    1.95    0.56
 -11  -2   6    3.83    0.54
  11  -2  -6    4.27    0.46
 -11   2   6    4.21    0.49
 -11   2   6    3.41    0.61
  11   2  -6    3.47    0.63
 -10  -2   6   10.64    0.71
  10  -2  -6    8.65    0.53
  10   2  -6   10.73    0.82
 -10   2   6    7.93    0.59
 -10   2   6   10.03    0.79
   9  -2  -6    1.51    0.32
  -9  -2   6    1.46    0.37
  -9   2   6    1.74    0.33
  -9   2   6    2.16    0.46
   9   2  -6    1.30    0.44
  -8  -2   6    0.17    0.28
   8  -2  -6    0.15    0.23
   8   2  -6    0.19    0.32
  -8   2   6    0.39    0.25
  -8   2   6    0.42    0.35
  -7  -2   6    8.52    0.57
   7  -2  -6    7.42    0.50
   7   2  -6    8.56    0.65
  -7   2   6    7.58    0.49
  -7   2   6    7.20    0.61
  -6  -2   6    2.16    0.39
  -6  -2   6    2.30    0.15
   6  -2  -6    2.17    0.33
   6   2  -6    1.95    0.39
   6   2  -6    1.96    0.15
  -6   2   6    1.75    0.29
  -6   2   6    2.10    0.41
  -5  -2   6   12.12    0.65
  -5  -2   6   11.59    0.34
   5  -2  -6   10.58    0.57
   5   2  -6   11.44    0.69
  -5   2   6   11.04    0.63
  -5   2   6   11.50    0.54
   4  -2  -6   34.32    0.99
  -4  -2   6   36.54    1.09
  -4  -2   6   34.22    0.75
  -4   2   6   34.74    0.93
   4   2  -6   37.23    1.11
  -4   2   6   35.69    1.04
  -3  -2   6   40.50    1.15
  -3  -2   6   38.48    0.85
  -3   2   6   38.45    1.04
  -3   2   6   39.38    1.04
   3   2  -6   40.24    1.13
  -3   2   6   40.24    0.98
  -2  -2   6    8.97    0.41
  -2  -2   6    8.28    0.54
  -2   2   6    8.33    0.42
  -2   2   6    9.20    0.48
  -2   2   6    8.98    0.51
   2   2  -6    9.61    0.53
  -1  -2   6    8.30    0.52
  -1  -2   6    8.12    0.43
   1  -2  -6    7.28    0.40
   1   2  -6    7.88    0.46
  -1   2   6    7.90    0.43
  -1   2   6    7.37    0.55
   0  -2   6   18.28    0.65
   0  -2   6   18.62    0.72
   0  -2  -6   17.17    0.64
   0   2   6   17.99    0.59
   0   2  -6   18.69    0.60
   0   2   6   19.10    0.76
  -1  -2  -6    9.94    0.50
   1  -2   6   10.54    0.53
   1   2   6   10.17    0.44
   1   2   6   10.59    0.59
  -1   2  -6   11.26    0.59
  -1   2  -6   10.98    0.44
   2  -2   6   51.44    1.25
  -2  -2  -6   50.47    1.26
  -2   2  -6   51.98    1.33
   2   2   6   52.66    1.31
  -2   2  -6   52.13    1.04
   2   2   6   50.94    1.12
   3  -2   6    9.34    0.56
  -3  -2  -6   11.42    0.65
  -3   2  -6    9.36    0.35
   3   2   6    8.67    0.60
  -3   2  -6    9.41    0.58
   3   2   6    9.63    0.45
  -4  -2  -6    3.44    0.43
   4  -2   6    4.15    0.46
  -4   2  -6    3.56    0.46
  -4   2  -6    3.69    0.24
   4   2   6    4.92    0.51
   4   2   6    3.68    0.34
  -5  -2  -6   27.04    0.95
   5  -2   6   26.92    0.94
   5   2   6   27.45    0.79
  -5   2  -6   27.59    1.00
  -5   2  -6   27.93    0.67
   5   2   6   26.43    0.94
  -6  -2  -6   44.23    1.28
   6  -2   6   45.88    1.28
   6   2   6   43.16    1.26
   6   2   6   42.88    1.08
  -6   2  -6   43.98    1.33
  -6   2  -6   43.90    0.98
   7  -2   6    9.72    0.63
  -7  -2  -6   10.08    0.67
   7   2   6    9.90    0.56
  -7   2  -6    9.87    0.68
   7   2   6    9.70    0.63
  -7   2  -6   10.48    0.45
  -8  -2  -6    1.04    0.39
   8  -2   6    1.36    0.38
  -8   2  -6    1.51    0.43
   8   2   6    0.95    0.35
   8   2   6    1.22    0.36
  -8   2  -6    1.15    0.26
   9  -2   6   15.08    0.64
   9  -2   6   15.62    0.89
  -9  -2  -6   14.90    0.82
  -9   2  -6   15.42    0.89
   9   2   6   15.27    0.84
   9   2   6   15.14    0.75
 -10  -2  -6   -0.31    0.34
  10  -2   6    0.13    0.37
  10  -2   6   -0.01    0.24
  10   2   6    0.40    0.37
  10   2   6   -0.43    0.33
 -10   2  -6    0.16    0.39
  11  -2   6    7.37    0.53
  11  -2   6    6.49    0.68
 -11  -2  -6    6.54    0.70
  11   2   6    7.62    0.71
  11   2   6    7.31    0.70
 -11   2  -6    7.57    0.77
  12  -2   6    0.39    0.28
  12  -2   6    0.43    0.43
 -12  -2  -6    0.16    0.39
 -12   2  -6   -0.12    0.37
  12   2   6    0.31    0.36
  12   2   6    0.43    0.43
  13  -2   6    1.23    0.50
 -13  -2  -6    1.52    0.47
  13   2   6    0.17    0.46
 -13   2  -6    1.25    0.48
  13   2   6    1.27    0.46
 -14  -2  -6   10.09    0.84
  14  -2   6    8.53    0.82
  14   2   6   11.37    0.86
 -14   2  -6    9.42    0.81
  15  -2   6    0.75    0.50
 -15  -2  -6   -0.32    0.38
  15   2   6    0.34    0.43
 -15   2  -6    0.83    0.48
  16  -2   6    0.47    0.46
 -16  -2  -6    0.19    0.43
 -16   2  -6    0.85    0.52
  17  -2   6    0.11    0.46
 -17  -2  -6    0.75    0.50
 -17   2  -6    0.42    0.45
  18  -2   6    1.83    0.64
 -18  -2  -6    0.68    0.52
 -18   2  -6    1.25    0.56
 -19  -2  -6   -0.39    0.45
 -19   2  -6    0.47    0.52
  20  -3  -6   -0.38    0.55
 -20  -3   6    0.11    0.57
 -20   3   6    0.71    0.48
  20   3  -6   -0.34    0.76
  19  -3  -6    0.70    0.58
 -19  -3   6    0.09    0.67
  19   3  -6   -0.39    0.73
 -19   3   6    0.10    0.49
  18  -3  -6    4.18    0.81
 -18  -3   6    4.97    0.81
 -18   3   6    5.79    0.79
  18   3  -6    3.72    0.88
  17  -3  -6    0.17    0.49
 -17  -3   6    1.00    0.56
  17   3  -6    0.64    0.65
 -17   3   6    0.60    0.41
 -16  -3   6    1.69    0.55
  16  -3  -6    2.96    0.80
 -16   3   6    3.79    0.61
  16   3  -6    2.63    0.73
 -15  -3   6    0.38    0.42
  15  -3  -6    1.34    0.58
  15   3  -6    0.31    0.52
 -15   3   6    0.39    0.36
  14  -3  -6    5.80    0.59
 -14  -3   6    5.68    0.75
 -14   3   6    5.52    0.85
  14   3  -6    6.25    0.94
 -14   3   6    6.58    0.69
 -13  -3   6    5.90    0.73
  13  -3  -6    6.53    0.61
 -13   3   6    5.30    0.82
  13   3  -6    6.01    0.87
 -12  -3   6    2.87    0.59
  12  -3  -6    2.67    0.47
  12   3  -6    3.04    0.66
 -12   3   6    3.69    0.51
 -12   3   6    2.27    0.61
  11  -3  -6   31.33    1.11
 -11  -3   6   31.72    1.26
 -11   3   6   33.17    1.11
  11   3  -6   32.15    1.43
 -11   3   6   31.69    1.39
 -10  -3   6    1.20    0.39
  10  -3  -6    0.19    0.30
  10   3  -6    0.40    0.41
 -10   3   6    0.65    0.40
 -10   3   6    0.85    0.31
   9  -3  -6    2.21    0.40
  -9  -3   6    2.77    0.48
   9   3  -6    2.61    0.53
  -9   3   6    2.73    0.38
  -9   3   6    1.56    0.46
  -8  -3   6   24.57    1.00
   8  -3  -6   23.69    0.92
   8   3  -6   24.38    1.12
  -8   3   6   22.36    0.80
  -8   3   6   25.71    1.06
  -7  -3   6   83.02    2.01
  -7  -3   6   83.07    1.33
  -7  -3   6   83.68    1.35
   7  -3  -6   84.19    1.89
  -7   3   6   81.68    2.07
  -7   3   6   84.59    1.78
   7   3  -6   82.16    2.14
  -6  -3   6    0.65    0.14
   6  -3  -6    0.39    0.30
  -6  -3   6    0.99    0.32
  -6   3   6    0.52    0.23
  -6   3   6    0.48    0.30
   6   3  -6    0.92    0.36
  -5  -3   6    0.26    0.16
   5  -3  -6    0.27    0.27
  -5  -3   6   -0.05    0.25
  -5   3   6    0.17    0.18
  -5   3   6    0.10    0.25
   5   3  -6    0.26    0.32
  -4  -3   6   36.82    1.14
  -4  -3   6   38.34    0.87
   4  -3  -6   37.22    1.12
   4   3  -6   38.32    1.21
  -4   3   6   36.44    1.12
  -4   3   6   38.09    0.94
  -3  -3   6   29.79    0.79
  -3  -3   6   29.09    0.99
   3  -3  -6   28.83    0.96
  -3   3   6   29.11    0.92
   3   3  -6   28.22    0.99
  -3   3   6   28.22    0.74
  -2  -3   6    4.34    0.46
  -2  -3   6    4.64    0.38
   2  -3  -6    3.80    0.32
  -2   3   6    3.84    0.41
   2   3  -6    4.71    0.50
  -2   3   6    3.36    0.45
  -1  -3   6    0.95    0.29
   1  -3  -6    1.18    0.24
  -1  -3   6    1.08    0.31
  -1   3   6    0.75    0.25
  -1   3   6    0.93    0.32
   1   3  -6    2.77    0.39
   0  -3   6    3.50    0.39
   0  -3  -6    3.74    0.34
   0  -3   6    3.14    0.36
   0   3   6    3.55    0.39
   0   3   6    2.98    0.43
   0   3  -6    3.59    0.42
  -1  -3  -6  121.83    2.34
   1  -3   6  126.14    2.43
  -1   3  -6  128.70    2.39
   1   3   6  128.98    2.56
   1   3   6  127.13    2.44
  -2  -3  -6   57.07    1.34
   2  -3   6   59.36    1.46
   2   3   6   57.38    1.50
   2   3   6   57.87    1.34
  -2   3  -6   58.24    1.47
  -2   3  -6   58.30    1.28
  -3  -3  -6    2.68    0.38
   3  -3   6    3.36    0.43
   3   3   6    3.64    0.48
  -3   3  -6    2.81    0.31
   3   3   6    3.36    0.39
  -3   3  -6    3.07    0.42
  -4  -3  -6   45.03    1.22
   4  -3   6   43.45    1.28
   4   3   6   42.21    1.14
  -4   3  -6   43.05    1.02
  -4   3  -6   44.22    1.28
   4   3   6   45.45    1.31
   5  -3   6    2.07    0.40
  -5  -3  -6    2.73    0.41
  -5   3  -6    1.95    0.38
   5   3   6    1.62    0.38
  -5   3  -6    3.19    0.31
   5   3   6    2.67    0.39
  -6  -3  -6    5.88    0.55
   6  -3   6    5.71    0.60
  -6   3  -6    5.11    0.35
   6   3   6    5.14    0.55
   6   3   6    6.11    0.51
  -6   3  -6    6.12    0.59
  -7  -3  -6   12.62    0.70
   7  -3   6   10.94    0.72
  -7   3  -6   12.08    0.53
   7   3   6   12.19    0.71
   7   3   6   12.06    0.73
  -7   3  -6   12.81    0.75
   8  -3   6   -0.15    0.32
  -8  -3  -6   -0.02    0.32
   8   3   6   -0.07    0.35
  -8   3  -6    0.11    0.21
   8   3   6    0.32    0.40
  -8   3  -6    0.62    0.40
   9  -3   6   20.28    0.98
  -9  -3  -6   22.43    0.97
   9   3   6   20.86    0.96
   9   3   6   22.36    1.02
  -9   3  -6   21.13    1.07
  -9   3  -6   21.31    0.80
  10  -3   6    3.79    0.62
 -10  -3  -6    3.26    0.52
  10   3   6    4.30    0.58
 -10   3  -6    3.89    0.47
  10   3   6    3.37    0.56
 -10   3  -6    3.15    0.62
  11  -3   6    0.06    0.37
 -11  -3  -6   -0.24    0.36
 -11   3  -6   -0.10    0.44
 -11   3  -6   -0.21    0.28
  11   3   6   -0.49    0.43
  11   3   6    0.16    0.40
  12  -3   6    9.03    0.75
  12  -3   6    8.86    0.83
 -12  -3  -6    8.35    0.78
 -12   3  -6    9.50    0.77
  12   3   6    8.02    0.78
  12   3   6    8.70    0.82
 -13  -3  -6    1.70    0.49
  13  -3   6    1.41    0.55
 -13   3  -6    2.47    0.55
  13   3   6    1.26    0.59
  13   3   6    1.12    0.48
 -14  -3  -6    2.46    0.55
  14  -3   6    2.84    0.62
 -14   3  -6    2.82    0.58
  14   3   6    2.35    0.56
  15  -3   6    1.05    0.47
 -15  -3  -6    0.49    0.43
 -15   3  -6   -0.16    0.43
  15   3   6   -0.04    0.39
 -16  -3  -6    8.76    0.90
  16  -3   6    7.67    0.88
 -16   3  -6    5.95    0.77
  17  -3   6   -0.04    0.50
 -17  -3  -6    0.69    0.50
 -17   3  -6    0.76    0.54
 -18  -3  -6    0.41    0.51
  18  -3   6    0.07    0.51
 -18   3  -6    0.59    0.47
 -19  -3  -6    0.93    0.59
 -19   3  -6    0.23    0.46
 -20  -4   6    5.66    0.97
  20  -4  -6    5.15    1.02
  20   4  -6    4.85    1.08
  19  -4  -6    6.17    1.05
 -19  -4   6    5.39    0.90
  19   4  -6    5.34    1.11
  18  -4  -6    1.25    0.58
 -18  -4   6    0.93    0.59
  18   4  -6   -0.09    0.77
 -17  -4   6    0.72    0.56
  17  -4  -6    1.62    0.58
  17   4  -6    0.05    0.69
 -17   4   6    1.16    0.49
 -16  -4   6    5.22    0.82
 -16   4   6    5.19    0.92
  16   4  -6    5.45    0.98
 -16   4   6    6.44    0.70
  15  -4  -6   -0.32    0.35
 -15  -4   6    0.40    0.44
 -15   4   6    0.30    0.53
 -15   4   6    0.06    0.35
  15   4  -6    0.89    0.68
  14  -4  -6    0.65    0.43
 -14  -4   6    0.21    0.42
 -14   4   6    0.11    0.50
 -14   4   6    0.42    0.33
  14   4  -6    0.75    0.61
  13  -4  -6    2.55    0.53
 -13  -4   6    1.54    0.50
 -13   4   6    2.10    0.42
  13   4  -6    1.59    0.66
 -13   4   6    1.13    0.58
 -12  -4   6    4.76    0.68
  12  -4  -6    5.44    0.64
 -12   4   6    4.73    0.54
  12   4  -6    4.27    0.81
 -12   4   6    4.70    0.76
  11  -4  -6    7.74    0.74
 -11  -4   6    7.14    0.77
 -11   4   6    7.23    0.85
 -11   4   6    6.46    0.56
  11   4  -6    6.38    0.85
 -10  -4   6    0.99    0.41
  10  -4  -6    1.46    0.45
 -10   4   6    0.57    0.46
  10   4  -6    1.77    0.57
 -10   4   6    0.66    0.32
  -9  -4   6   -0.04    0.32
   9  -4  -6   -0.37    0.31
   9   4  -6    0.74    0.45
  -9   4   6    0.18    0.39
  -9   4   6   -0.06    0.21
  -8  -4   6   19.37    0.48
  -8  -4   6   20.72    0.97
   8  -4  -6   19.08    0.94
  -8   4   6   19.72    0.72
   8   4  -6   20.76    1.09
  -8   4   6   19.87    0.99
  -7  -4   6    7.79    0.36
  -7  -4   6    8.39    0.64
   7  -4  -6    7.82    0.62
  -7   4   6    7.85    0.46
   7   4  -6    7.58    0.79
  -7   4   6    7.98    0.64
   6  -4  -6    8.49    0.62
  -6  -4   6    7.68    0.65
  -6  -4   6    7.28    0.40
  -6   4   6    6.79    0.41
   6   4  -6    7.24    0.73
  -6   4   6    5.99    0.60
  -5  -4   6    6.04    0.60
   5  -4  -6    4.36    0.53
  -5  -4   6    4.85    0.36
   5   4  -6    5.43    0.66
  -5   4   6    4.79    0.34
  -5   4   6    4.89    0.52
   4  -4  -6   14.56    0.77
  -4  -4   6   14.06    0.58
  -4  -4   6   13.33    0.71
   4   4  -6   12.93    0.79
  -4   4   6   14.19    0.73
  -4   4   6   13.81    0.46
  -3  -4   6   32.02    1.09
  -3  -4   6   33.13    0.93
   3  -4  -6   32.53    1.13
   3  -4  -6   33.26    0.77
  -3   4   6   32.38    1.07
   3   4  -6   32.69    1.18
   2  -4  -6    1.20    0.20
  -2  -4   6    0.82    0.27
   2  -4  -6    0.63    0.33
  -2  -4   6    1.23    0.32
  -2   4   6    0.81    0.29
   2   4  -6    0.95    0.37
   1  -4  -6   41.23    1.30
   1  -4  -6   39.96    0.91
  -1  -4   6   42.02    1.21
  -1  -4   6   39.44    1.11
   1   4  -6   40.63    1.19
  -1   4   6   39.94    1.18
   0  -4   6   13.93    0.67
   0  -4   6   13.37    0.68
   0  -4  -6   14.21    0.52
   0   4  -6   15.77    0.75
   0   4   6   14.79    0.75
   0   4   6   13.47    0.66
   1  -4   6    0.88    0.34
  -1  -4  -6    1.29    0.27
   1   4   6    0.46    0.29
  -1   4  -6    1.62    0.37
   1   4   6    1.12    0.36
   2  -4   6    4.08    0.49
  -2  -4  -6    4.38    0.38
  -2   4  -6    3.73    0.43
   2   4   6    4.25    0.47
  -2   4  -6    4.57    0.44
   2   4   6    3.45    0.48
  -3  -4  -6    9.76    0.52
   3  -4   6    9.50    0.66
   3   4   6    8.94    0.60
  -3   4  -6    9.10    0.62
   3   4   6    9.76    0.68
  -3   4  -6   10.34    0.54
   4  -4   6    0.44    0.35
  -4  -4  -6    0.51    0.27
   4   4   6    0.21    0.30
   4   4   6    0.19    0.32
  -4   4  -6   -0.09    0.27
  -4   4  -6    0.02    0.22
  -5  -4  -6    2.58    0.37
   5  -4   6    3.08    0.49
   5   4   6    3.01    0.52
  -5   4  -6    3.19    0.46
  -5   4  -6    3.19    0.36
   5   4   6    2.84    0.45
   6  -4   6   -0.06    0.34
  -6  -4  -6    0.01    0.28
  -6   4  -6    0.05    0.31
   6   4   6   -0.05    0.35
   6   4   6   -0.15    0.33
  -6   4  -6    0.09    0.22
  -7  -4  -6    7.08    0.59
   7  -4   6    5.76    0.65
  -7   4  -6    6.62    0.66
   7   4   6    7.50    0.69
   7   4   6    7.17    0.67
  -7   4  -6    7.45    0.48
   8  -4   6   29.85    1.22
  -8  -4  -6   29.79    1.08
  -8   4  -6   28.42    1.16
   8   4   6   28.82    1.19
   8   4   6   25.93    1.08
  -8   4  -6   29.12    0.96
  -9  -4  -6    7.82    0.65
   9  -4   6    8.47    0.86
  -9   4  -6    7.98    0.76
  -9   4  -6    7.93    0.59
   9   4   6    5.45    0.65
   9   4   6    8.23    0.77
  10  -4   6    4.19    0.66
 -10  -4  -6    5.29    0.61
  10   4   6    4.58    0.65
 -10   4  -6    4.53    0.68
 -10   4  -6    4.34    0.50
  10   4   6    4.88    0.67
 -11  -4  -6    1.86    0.47
  11  -4   6    1.15    0.54
 -11   4  -6    1.80    0.52
  11   4   6    0.61    0.51
  11   4   6    0.65    0.43
 -11   4  -6    2.15    0.46
  12  -4   6   20.39    1.14
 -12  -4  -6   19.67    1.01
  12   4   6   18.84    1.07
  12   4   6   19.50    1.11
 -12   4  -6   21.13    1.08
 -12   4  -6   21.81    0.98
  13  -4   6    0.22    0.50
 -13  -4  -6    0.89    0.41
 -13   4  -6    0.87    0.43
  13   4   6    1.04    0.56
  13   4   6    0.62    0.44
  14  -4   6    5.12    0.78
 -14  -4  -6    5.55    0.71
 -14   4  -6    6.27    0.74
  14   4   6    6.23    0.77
  14   4   6    4.47    1.16
 -15  -4  -6    1.14    0.47
  15  -4   6    0.51    0.48
 -15   4  -6    0.97    0.46
 -16  -4  -6    0.51    0.44
  16  -4   6   -0.43    0.40
 -16   4  -6    0.36    0.45
 -17  -4  -6    3.46    0.70
  17  -4   6    2.92    0.67
 -17   4  -6    3.87    0.69
  18  -4   6   -0.36    0.50
 -18  -4  -6    0.67    0.52
 -18   4  -6    0.71    0.47
  19  -5  -6    6.80    1.09
 -19  -5   6    9.04    1.19
  19   5  -6    6.72    1.24
 -18  -5   6    0.32    0.55
  18   5  -6    0.11    0.77
 -17  -5   6    3.98    0.81
  17   5  -6    3.83    0.99
 -17   5   6    3.53    0.86
 -16  -5   6    6.26    0.90
 -16   5   6    5.12    0.93
  16   5  -6    4.21    1.01
  15  -5  -6   -0.06    0.44
 -15  -5   6    0.95    0.49
  15   5  -6   -0.10    0.69
 -15   5   6    0.17    0.63
 -14  -5   6    0.63    0.53
  14  -5  -6    0.32    0.45
 -14   5   6    0.63    0.60
  14   5  -6    0.16    0.67
 -13  -5   6    3.17    0.62
  13  -5  -6    3.16    0.61
  13   5  -6    1.78    0.72
 -13   5   6    2.34    0.69
  12  -5  -6    0.29    0.42
 -12  -5   6    0.11    0.36
  12   5  -6    0.42    0.56
 -12   5   6   -0.60    0.35
 -11  -5   6    0.90    0.51
  11  -5  -6    1.42    0.50
  11   5  -6    1.28    0.63
 -11   5   6    1.08    0.50
  10  -5  -6    0.27    0.45
 -10  -5   6    0.49    0.40
  10   5  -6    0.31    0.54
 -10   5   6    0.10    0.25
 -10   5   6    0.25    0.41
   9  -5  -6    0.85    0.47
  -9  -5   6    1.22    0.43
   9   5  -6    2.00    0.64
  -9   5   6    0.72    0.27
  -9   5   6    0.98    0.46
  -8  -5   6    6.10    0.39
  -8  -5   6    6.05    0.66
   8  -5  -6    6.28    0.72
  -8   5   6    5.64    0.42
  -8   5   6    5.57    0.69
   8   5  -6    4.92    0.77
   7  -5  -6    0.48    0.44
  -7  -5   6    0.58    0.25
  -7  -5   6    0.87    0.36
   7   5  -6    1.25    0.56
  -7   5   6    0.57    0.21
  -7   5   6    0.86    0.39
  -6  -5   6   -0.11    0.23
  -6  -5   6    0.52    0.38
   6  -5  -6   -0.23    0.37
  -6   5   6    0.04    0.16
  -6   5   6   -0.43    0.28
   6   5  -6    0.53    0.47
  -5  -5   6   11.64    0.75
   5  -5  -6   11.88    0.79
  -5  -5   6   11.54    0.58
  -5   5   6   11.29    0.74
   5   5  -6   11.69    0.87
  -4  -5   6    1.74    0.32
   4  -5  -6    1.49    0.12
   4  -5  -6    0.76    0.37
  -4  -5   6    1.50    0.38
   4  -5  -6    1.20    0.14
   4   5  -6    1.43    0.47
  -4   5   6    1.23    0.39
   3  -5  -6    2.91    0.19
   3  -5  -6    3.38    0.14
   3  -5  -6    3.28    0.53
  -3  -5   6    3.55    0.42
  -3  -5   6    3.12    0.44
  -3   5   6    2.83    0.48
   3   5  -6    4.50    0.61
   2  -5  -6   19.95    0.46
  -2  -5   6   20.25    0.79
  -2  -5   6   21.04    0.84
   2  -5  -6   18.00    0.54
   2  -5  -6   21.23    0.99
  -2   5   6   20.99    0.91
   2   5  -6   19.11    0.92
  -1  -5   6    2.84    0.44
  -1  -5   6    3.56    0.45
   1  -5  -6    2.87    0.23
   1  -5  -6    2.69    0.50
  -1   5   6    2.26    0.46
   1   5  -6    1.99    0.45
   0  -5  -6    5.75    0.32
   0  -5   6    6.19    0.57
   0  -5   6    7.20    0.53
   0  -5  -6    6.91    0.66
   0   5  -6    6.41    0.60
   0   5   6    5.95    0.59
   1  -5   6   16.86    0.82
  -1  -5  -6   17.86    0.55
  -1  -5  -6   19.02    0.96
  -1   5  -6   17.29    0.76
  -1   5  -6   18.31    0.84
   1   5   6   17.43    0.83
   2  -5   6    6.36    0.63
  -2  -5  -6    6.10    0.38
   2   5   6    5.87    0.61
  -2   5  -6    6.38    0.53
   2   5   6    5.81    0.66
  -2   5  -6    6.10    0.56
  -3  -5  -6   73.74    1.55
   3  -5   6   71.22    1.87
  -3   5  -6   73.51    1.78
   3   5   6   76.47    1.95
  -3   5  -6   72.16    1.75
   3   5   6   72.50    1.85
  -4  -5  -6    1.71    0.29
   4  -5   6    0.87    0.41
  -4   5  -6    1.46    0.40
   4   5   6    1.93    0.50
  -4   5  -6    1.39    0.34
   4   5   6    1.87    0.47
  -5  -5  -6    3.88    0.42
   5  -5   6    4.21    0.63
  -5   5  -6    4.76    0.50
  -5   5  -6    3.90    0.50
   5   5   6    3.90    0.54
   5   5   6    4.07    0.61
  -6  -5  -6    8.05    0.57
   6  -5   6    8.22    0.81
  -6   5  -6    9.41    0.71
  -6   5  -6    7.96    0.57
   6   5   6    9.38    0.84
   6   5   6    7.78    0.69
   7  -5   6    5.11    0.71
  -7  -5  -6    6.17    0.56
  -7   5  -6    5.24    0.54
   7   5   6    4.90    0.65
   7   5   6    5.07    0.67
  -7   5  -6    4.26    0.58
   8  -5   6    8.85    0.86
  -8  -5  -6    8.86    0.62
   8   5   6    9.94    0.89
  -8   5  -6   11.12    0.66
   8   5   6    9.81    0.85
  -8   5  -6    9.05    0.77
  -9  -5  -6    1.12    0.38
   9  -5   6    1.65    0.53
   9   5   6    1.40    0.51
  -9   5  -6    1.76    0.41
   9   5   6    0.92    0.60
 -10  -5  -6   -0.48    0.32
  10  -5   6    0.25    0.54
 -10   5  -6   -0.15    0.30
  10   5   6    0.03    0.45
 -10   5  -6   -0.09    0.44
  10   5   6   -0.02    0.41
  11  -5   6    1.04    0.52
 -11  -5  -6    1.68    0.43
 -11   5  -6    1.04    0.41
  11   5   6    0.79    0.45
 -11   5  -6    1.48    0.47
  11   5   6    1.26    0.57
 -12  -5  -6    5.23    0.65
  12  -5   6    5.64    0.85
 -12   5  -6    5.83    0.68
  12   5   6    5.07    0.68
 -12   5  -6    5.53    0.66
  12   5   6    5.75    0.78
  13  -5   6    2.22    0.62
 -13  -5  -6    3.00    0.57
  13   5   6    1.43    0.53
 -13   5  -6    3.22    0.56
  13   5   6    1.48    0.64
  14  -5   6    4.41    0.74
 -14  -5  -6    5.29    0.69
 -14   5  -6    4.16    0.64
  14   5   6    3.48    0.75
  15  -5   6   -0.07    0.55
 -15  -5  -6    0.22    0.44
 -15   5  -6    0.28    0.43
 -16  -5  -6    0.36    0.47
  16  -5   6   -0.34    0.51
 -16   5  -6    0.75    0.48
  17  -5   6    0.28    0.63
 -17  -5  -6    1.84    0.57
 -17   5  -6    1.02    0.54
 -18  -5  -6    1.24    0.53
  18  -5   6    0.08    0.58
 -18  -6   6    0.57    0.60
 -18   6   6    0.73    0.78
  18   6  -6   -0.68    0.82
 -17  -6   6    6.45    0.95
 -17   6   6    7.02    1.17
  17   6  -6    7.76    1.36
  16  -6  -6    1.60    0.60
 -16  -6   6    2.54    0.68
 -16   6   6    1.81    0.75
  16   6  -6    1.33    0.83
  15  -6  -6   -0.97    0.42
 -15  -6   6    0.13    0.55
 -15   6   6    0.43    0.60
  15   6  -6   -0.52    0.75
 -14  -6   6    0.38    0.50
  14  -6  -6   -0.20    0.47
 -14   6   6    0.62    0.60
  14   6  -6    0.04    0.66
  13  -6  -6   -0.51    0.44
 -13  -6   6    1.01    0.49
 -13   6   6    0.08    0.48
  13   6  -6   -0.20    0.73
 -12  -6   6   -0.10    0.40
  12  -6  -6    0.48    0.46
 -12   6   6   -0.91    0.36
  12   6  -6    0.07    0.70
  11  -6  -6    2.59    0.64
 -11  -6   6    3.45    0.64
 -11   6   6    3.14    0.67
  11   6  -6    2.81    0.77
  10  -6  -6    0.09    0.49
 -10  -6   6    0.95    0.49
  10   6  -6    1.03    0.65
 -10   6   6    0.40    0.45
  -9  -6   6    1.72    0.49
   9  -6  -6    1.51    0.53
  -9   6   6    2.05    0.54
   9   6  -6    2.00    0.72
  -8  -6   6   14.74    0.92
   8  -6  -6   14.49    1.01
   8   6  -6   16.69    1.20
  -8   6   6   17.83    1.09
  -7  -6   6    1.47    0.46
   7  -6  -6    2.19    0.55
  -7  -6   6    1.96    0.37
  -7   6   6    1.36    0.47
   7   6  -6    2.38    0.69
  -6  -6   6    0.01    0.36
  -6  -6   6    0.05    0.29
   6  -6  -6    0.27    0.45
   6   6  -6    0.07    0.54
  -6   6   6   -0.06    0.38
   5  -6  -6    2.20    0.54
  -5  -6   6    3.51    0.44
  -5  -6   6    2.70    0.52
   5   6  -6    2.91    0.69
  -5   6   6    2.33    0.53
  -4  -6   6    0.77    0.35
   4  -6  -6   -0.15    0.36
  -4  -6   6    0.31    0.33
   4   6  -6    0.40    0.52
  -4   6   6    0.23    0.37
   3  -6  -6   26.83    1.23
  -3  -6   6   29.49    1.05
  -3  -6   6   28.59    1.09
  -3   6   6   27.90    1.18
   3   6  -6   26.03    1.19
   2  -6  -6   20.38    1.06
  -2  -6   6   19.78    0.91
  -2  -6   6   21.06    0.91
  -2   6   6   20.90    1.01
   2   6  -6   21.16    1.06
   1  -6  -6    7.37    0.76
  -1  -6   6    8.27    0.63
  -1  -6   6    8.79    0.66
   1   6  -6    7.99    0.77
  -1   6   6    7.57    0.73
   0  -6   6    0.26    0.34
   0  -6  -6    0.26    0.11
   0  -6   6    0.20    0.30
   0  -6  -6    0.46    0.44
   0   6   6    0.00    0.34
   0   6  -6    0.11    0.39
  -1  -6  -6    0.11    0.36
  -1  -6  -6    0.15    0.13
   1  -6   6    0.20    0.37
  -1   6  -6    0.19    0.37
   1   6   6   -0.25    0.34
  -1   6  -6    0.54    0.30
   2  -6   6    0.79    0.39
  -2  -6  -6    0.52    0.41
  -2  -6  -6    0.33    0.18
   2   6   6    0.09    0.36
  -2   6  -6    0.20    0.28
  -2   6  -6   -0.03    0.37
   3  -6   6    4.25    0.64
  -3  -6  -6    5.32    0.68
  -3  -6  -6    4.16    0.35
   3   6   6    4.51    0.60
  -3   6  -6    4.94    0.52
  -3   6  -6    5.55    0.61
  -4  -6  -6    5.66    0.72
   4  -6   6    6.25    0.72
  -4  -6  -6    5.50    0.40
  -4   6  -6    5.29    0.56
  -4   6  -6    5.71    0.59
   4   6   6    4.67    0.66
   5  -6   6    3.85    0.65
  -5  -6  -6    4.72    0.43
  -5   6  -6    5.71    0.60
   5   6   6    3.88    0.61
  -5   6  -6    5.23    0.59
   6  -6   6    5.22    0.71
  -6  -6  -6    5.91    0.48
   6   6   6    5.27    0.69
  -6   6  -6    5.62    0.61
   6   6   6    5.48    0.69
  -6   6  -6    5.31    0.55
  -7  -6  -6    3.53    0.42
   7  -6   6    3.27    0.64
  -7   6  -6    2.70    0.47
   7   6   6    3.06    0.66
   7   6   6    2.87    0.58
  -7   6  -6    2.21    0.50
   8  -6   6   17.27    1.12
  -8  -6  -6   17.19    0.82
  -8   6  -6   17.61    0.90
   8   6   6   18.44    1.06
  -8   6  -6   18.49    0.89
   8   6   6   16.87    1.09
   9  -6   6   -0.97    0.44
  -9  -6  -6    0.23    0.31
   9   6   6    0.46    0.45
  -9   6  -6    0.21    0.44
  -9   6  -6    0.01    0.29
   9   6   6    0.34    0.47
  10  -6   6    5.61    0.83
 -10  -6  -6    7.47    0.69
 -10   6  -6    5.96    0.65
 -10   6  -6    5.79    0.66
  10   6   6    5.74    0.73
  10   6   6    5.12    0.73
  11  -6   6    9.41    0.99
 -11  -6  -6   11.15    0.79
 -11   6  -6   10.54    0.83
 -11   6  -6   11.02    0.81
  11   6   6   11.97    0.94
  11   6   6   11.93    1.10
 -12  -6  -6   18.58    1.01
  12  -6   6   18.00    1.31
  12   6   6   18.37    1.21
 -12   6  -6   18.24    0.97
  12   6   6   19.11    1.11
  13  -6   6    3.00    0.73
 -13  -6  -6    2.90    0.59
 -13   6  -6    2.75    0.63
  13   6   6    1.54    0.64
  13   6   6    3.30    0.78
 -14  -6  -6    0.21    0.37
  14  -6   6   -0.17    0.51
  14   6   6   -0.62    0.59
 -15  -6  -6    1.54    0.48
  15  -6   6    2.71    0.72
 -16  -6  -6    4.94    0.77
  16  -6   6    4.67    0.93
 -17  -6  -6    0.36    0.44
  17  -6   6   -0.28    0.60
 -17  -7   6   -0.15    0.54
  17   7  -6   -1.70    0.89
 -17   7   6   -1.20    0.58
  16  -7  -6    6.22    0.90
 -16  -7   6    7.53    1.02
  16   7  -6    7.18    1.29
 -16   7   6    9.88    1.21
 -15  -7   6    0.11    0.49
  15  -7  -6   -0.44    0.51
  15   7  -6   -0.31    0.76
 -15   7   6    0.16    0.57
 -14  -7   6    1.02    0.58
  14  -7  -6    0.48    0.52
  14   7  -6   -0.28    0.83
 -14   7   6    0.70    0.59
 -13  -7   6    0.43    0.49
  13  -7  -6    0.67    0.58
  13   7  -6    1.51    0.78
 -13   7   6    1.17    0.62
 -12  -7   6   -0.50    0.44
  12  -7  -6   -0.26    0.50
  12   7  -6    0.02    0.63
 -12   7   6    0.19    0.52
  11  -7  -6    4.90    0.85
 -11  -7   6    4.99    0.75
  11   7  -6    3.35    0.85
 -11   7   6    5.00    0.85
  10  -7  -6    1.96    0.56
 -10  -7   6    2.96    0.65
  10   7  -6    3.49    0.82
 -10   7   6    2.08    0.60
   9  -7  -6    4.00    0.74
  -9  -7   6    3.26    0.60
   9   7  -6    4.47    0.90
  -9   7   6    4.84    0.74
  -8  -7   6    1.02    0.46
   8  -7  -6    0.65    0.48
  -8   7   6    0.68    0.45
   8   7  -6    0.79    0.63
   7  -7  -6    0.17    0.46
  -7  -7   6    0.31    0.42
  -7  -7   6   -0.66    0.24
   7   7  -6   -0.15    0.56
  -7   7   6    0.02    0.40
  -6  -7   6    0.64    0.42
  -6  -7   6    0.12    0.33
   6  -7  -6    1.28    0.60
  -6   7   6    0.14    0.42
   6   7  -6   -0.42    0.62
  -5  -7   6   18.35    0.88
  -5  -7   6   19.11    1.00
   5  -7  -6   20.11    1.23
  -5   7   6   17.32    1.04
   5   7  -6   16.77    1.17
   4  -7  -6    0.35    0.47
  -4  -7   6    0.04    0.36
  -4  -7   6    0.85    0.39
  -4   7   6    0.70    0.44
   4   7  -6    0.52    0.58
  -3  -7   6  100.18    2.32
   3  -7  -6   95.99    2.60
  -3  -7   6   98.67    2.32
  -3   7   6  102.91    2.62
   3   7  -6   99.72    2.59
  -2  -7   6   10.23    0.80
  -2  -7   6    9.69    0.73
   2  -7  -6   11.98    1.06
  -2   7   6    9.42    0.80
   2   7  -6   11.18    1.02
   1  -7  -6    8.84    0.90
  -1  -7   6   13.40    0.85
  -1  -7   6   10.25    0.67
   1   7  -6   10.61    0.88
  -1   7   6   11.04    0.86
   0  -7  -6    9.27    0.90
   0  -7   6    8.50    0.60
   0  -7   6    9.97    0.86
   0   7   6    8.19    0.82
   0   7  -6   11.25    0.96
  -1  -7  -6    5.17    0.75
   1  -7   6    4.10    0.66
   1   7   6    3.28    0.58
  -1   7  -6    4.79    0.51
  -1   7  -6    4.83    0.65
  -2  -7  -6    4.61    0.70
   2  -7   6    4.05    0.65
   2   7   6    5.83    0.72
  -2   7  -6    5.70    0.56
  -2   7  -6    5.38    0.70
   3  -7   6    8.20    0.85
  -3  -7  -6    8.31    0.86
  -3  -7  -6    8.76    0.43
  -3   7  -6    8.31    0.62
  -3   7  -6    7.99    0.76
   3   7   6    8.76    0.89
  -4  -7  -6    3.80    0.65
   4  -7   6    4.06    0.68
  -4  -7  -6    3.77    0.37
  -4   7  -6    3.17    0.48
   4   7   6    3.52    0.66
  -4   7  -6    3.61    0.54
  -5  -7  -6    1.22    0.28
   5  -7   6    0.26    0.48
  -5  -7  -6    0.86    0.50
   5   7   6    0.42    0.45
  -5   7  -6    0.87    0.38
  -5   7  -6   -0.70    0.33
   6  -7   6    6.97    0.85
  -6  -7  -6    8.63    0.90
  -6  -7  -6    8.99    0.54
  -6   7  -6    8.97    0.72
   6   7   6    9.12    0.94
  -6   7  -6    8.27    0.68
   7  -7   6    0.06    0.49
  -7  -7  -6    0.60    0.49
  -7  -7  -6    0.54    0.28
  -7   7  -6    0.12    0.31
   7   7   6    0.32    0.51
  -8  -7  -6    0.27    0.29
   8  -7   6   -0.31    0.49
  -8  -7  -6   -0.52    0.39
  -8   7  -6    0.09    0.28
   8   7   6    0.34    0.47
  -9  -7  -6   13.02    0.73
   9  -7   6   13.70    1.12
  -9  -7  -6   13.32    0.95
  -9   7  -6   13.59    0.86
   9   7   6   13.06    1.01
  10  -7   6    4.08    0.87
 -10  -7  -6    5.16    0.59
 -10  -7  -6    5.18    0.76
 -10   7  -6    4.28    0.62
  10   7   6    4.39    0.82
  11  -7   6    1.99    0.66
 -11  -7  -6    2.58    0.64
 -11  -7  -6    2.87    0.52
 -11   7  -6    3.30    0.62
  11   7   6    2.42    0.69
  12  -7   6    1.44    0.68
 -12  -7  -6    1.51    0.42
  12   7   6    1.40    0.60
 -13  -7  -6    1.01    0.47
  13  -7   6    0.99    0.74
  13   7   6    1.48    0.70
 -14  -7  -6    1.93    0.51
  14  -7   6    2.54    0.80
  14   7   6    0.91    0.66
 -15  -7  -6    0.90    0.45
  15  -7   6    1.36    0.66
  16  -7   6    0.92    0.64
 -16  -7  -6   -0.02    0.37
  16  -8  -6    4.64    0.89
 -16  -8   6    4.15    0.85
 -16   8   6    4.94    0.99
  16   8  -6    2.99    1.12
  15  -8  -6    2.63    0.81
 -15  -8   6    2.77    0.80
 -15   8   6    2.66    0.83
  15   8  -6    1.88    0.93
 -14  -8   6    1.95    0.67
  14  -8  -6   -0.23    0.62
 -14   8   6    1.52    0.71
  14   8  -6    0.60    0.95
 -13  -8   6    0.79    0.53
  13  -8  -6    1.50    0.73
  13   8  -6   -1.07    0.72
 -13   8   6   -0.17    0.54
  12  -8  -6    1.20    0.67
 -12  -8   6   -0.30    0.43
 -12   8   6   -0.27    0.52
  12   8  -6    0.20    0.76
  11  -8  -6   -0.47    0.54
 -11  -8   6    0.39    0.48
  11   8  -6   -0.13    0.70
 -11   8   6    0.16    0.49
  10  -8  -6   -0.02    0.47
 -10  -8   6   -0.14    0.45
 -10   8   6    0.55    0.50
  10   8  -6    1.14    0.72
   9  -8  -6    8.28    0.95
  -9  -8   6    9.82    0.98
  -9   8   6    7.90    0.97
   9   8  -6    8.24    1.11
  -8  -8   6    1.53    0.50
   8  -8  -6    1.85    0.70
  -8   8   6    0.98    0.51
   8   8  -6    2.06    0.72
  -7  -8   6    1.61    0.49
   7  -8  -6    2.95    0.72
   7   8  -6    1.11    0.70
  -7   8   6    1.75    0.54
   6  -8  -6    0.37    0.52
  -6  -8   6   -0.02    0.38
  -6  -8   6   -0.34    0.32
   6   8  -6    0.07    0.59
  -6   8   6    0.63    0.44
  -5  -8   6    2.08    0.48
   5  -8  -6    2.17    0.70
  -5  -8   6    2.33    0.54
  -5   8   6    2.13    0.57
   5   8  -6    1.83    0.67
  -4  -8   6    4.37    0.60
  -4  -8   6    4.30    0.61
   4  -8  -6    4.74    0.78
   4   8  -6    3.99    0.76
  -4   8   6    3.54    0.66
   3  -8  -6   77.03    2.36
  -3  -8   6   74.42    1.98
  -3  -8   6   73.81    2.04
  -3   8   6   74.04    2.28
   3   8  -6   76.34    2.34
  -2  -8   6    2.72    0.55
   2  -8  -6    2.88    0.65
  -2  -8   6    3.24    0.52
   2   8  -6    2.62    0.66
  -2   8   6    2.69    0.60
  -1  -8   6    3.66    0.51
  -1  -8   6    3.92    0.69
   1  -8  -6    2.43    0.65
   1   8  -6    3.37    0.66
  -1   8   6    2.80    0.62
   0  -8  -6    1.70    0.60
   0  -8   6    1.88    0.53
   0   8  -6    3.12    0.66
   0   8   6    2.46    0.59
  -1  -8  -6    2.81    0.66
   1  -8   6    3.59    0.68
  -1   8  -6    3.22    0.61
   1   8   6    3.67    0.67
   2  -8   6    2.15    0.56
  -2  -8  -6    0.71    0.53
   2   8   6    1.54    0.55
  -2   8  -6    1.09    0.51
  -3  -8  -6    0.08    0.45
   3  -8   6    0.26    0.51
  -3   8  -6    0.35    0.39
   3   8   6    0.29    0.47
   4  -8   6    3.02    0.67
  -4  -8  -6    2.38    0.60
   4   8   6    1.24    0.54
  -4   8  -6    1.42    0.50
   5  -8   6   15.95    1.13
  -5  -8  -6   14.32    1.13
  -5   8  -6   17.15    1.02
   5   8   6   18.13    1.16
  -6  -8  -6    7.37    0.89
   6  -8   6    8.61    1.01
   6   8   6    6.59    0.82
  -6   8  -6    7.33    0.80
   7  -8   6   -0.14    0.54
  -7  -8  -6    0.36    0.48
   7   8   6    0.48    0.49
  -7   8  -6    0.85    0.42
  -8  -8  -6    7.32    0.87
   8  -8   6    7.68    1.01
   8   8   6    8.63    0.95
  -8   8  -6    8.52    0.84
  -9  -8  -6    1.54    0.56
   9  -8   6    1.69    0.68
   9   8   6    1.23    0.66
  -9   8  -6    1.71    0.51
 -10  -8  -6    4.28    0.56
  10  -8   6    4.60    0.88
 -10  -8  -6    4.38    0.74
  10   8   6    4.14    0.78
 -10   8  -6    3.69    0.64
 -11  -8  -6    1.30    0.60
  11  -8   6   -0.70    0.65
 -11  -8  -6    0.97    0.40
 -11   8  -6    0.94    0.56
  11   8   6    1.66    0.71
  12  -8   6    0.18    0.62
 -12  -8  -6    0.61    0.40
  12   8   6    0.52    0.53
 -13  -8  -6    0.73    0.40
  13  -8   6    0.45    0.71
  13   8   6    0.66    0.70
  14  -8   6    0.91    0.82
 -14  -8  -6    0.71    0.45
  14   8   6    1.24    1.12
  14  -9  -6    0.28    0.63
 -14  -9   6    2.09    0.75
 -14   9   6    0.87    0.62
  14   9  -6    2.18    0.97
  13  -9  -6    1.32    0.70
 -13  -9   6    1.58    0.65
  13   9  -6    2.89    1.06
 -13   9   6    1.95    0.77
 -12  -9   6    0.66    0.56
  12  -9  -6    0.34    0.64
  12   9  -6   -1.10    0.69
 -12   9   6   -0.14    0.55
 -11  -9   6    1.51    0.57
  11  -9  -6    1.03    0.74
  11   9  -6    1.66    0.94
 -11   9   6    1.20    0.63
 -10  -9   6    5.83    0.82
  10  -9  -6    4.10    0.83
 -10   9   6    5.49    0.86
  10   9  -6    4.27    1.06
   9  -9  -6    2.93    0.81
  -9  -9   6    5.30    0.79
   9   9  -6    3.48    0.92
  -9   9   6    5.12    0.84
  -8  -9   6    3.86    0.72
   8  -9  -6    4.57    0.80
   8   9  -6    2.70    0.91
  -8   9   6    4.45    0.79
  -7  -9   6   -0.27    0.43
   7  -9  -6   -0.38    0.50
  -7   9   6   -0.08    0.44
   7   9  -6   -0.15    0.61
   6  -9  -6    0.12    0.61
  -6   9   6    0.46    0.56
   6   9  -6    1.02    0.65
   5  -9  -6    4.86    0.87
  -5  -9   6    3.28    0.61
   5   9  -6    4.69    0.87
  -5   9   6    3.64    0.73
   4  -9  -6    3.55    0.76
  -4  -9   6    3.75    0.66
   4   9  -6    2.97    0.75
  -4   9   6    4.12    0.76
   3  -9  -6    4.02    0.83
  -3  -9   6    2.76    0.58
  -3   9   6    3.27    0.71
   3   9  -6    4.00    0.80
   2  -9  -6   20.08    1.30
  -2  -9   6   22.58    1.23
  -2   9   6   18.93    1.21
   2   9  -6   19.63    1.23
   1  -9  -6    3.13    0.78
  -1  -9   6    3.85    0.67
  -1   9   6    4.92    0.84
   1   9  -6    3.91    0.73
   0  -9  -6    8.13    0.99
   0  -9   6    7.98    0.94
   0   9  -6    7.29    0.89
   0   9   6    8.07    0.93
  -1  -9  -6    0.82    0.57
   1  -9   6    1.18    0.55
   1   9   6    1.08    0.53
  -1   9  -6    1.35    0.57
  -2  -9  -6    2.62    0.66
   2  -9   6    2.40    0.67
   2   9   6    1.68    0.59
  -2   9  -6    2.68    0.66
  -3  -9  -6    6.01    0.88
   3  -9   6    6.01    0.87
  -3   9  -6    7.27    0.84
   3   9   6    5.04    0.83
   4  -9   6    0.53    0.55
  -4  -9  -6   -0.09    0.51
  -4   9  -6    0.30    0.39
   4   9   6    0.82    0.52
  -5  -9  -6    2.71    0.72
   5  -9   6    2.04    0.75
   5   9   6    4.18    0.76
  -5   9  -6    2.74    0.58
  -6  -9  -6    5.22    0.89
   6  -9   6    4.92    0.86
  -6   9  -6    4.77    0.72
   6   9   6    5.30    0.82
   7  -9   6    1.44    0.79
  -7  -9  -6    3.20    0.72
  -7   9  -6    3.40    0.64
   7   9   6    3.68    0.74
   8  -9   6    2.47    0.78
  -8  -9  -6    2.06    0.64
   8   9   6    2.99    0.74
  -8   9  -6    2.38    0.59
  -9  -9  -6    1.82    0.69
   9  -9   6    1.07    0.71
   9   9   6    1.76    0.77
  -9   9  -6    1.35    0.54
 -10  -9  -6   -0.08    0.48
  10  -9   6    0.55    0.71
  10   9   6    0.81    0.56
 -10   9  -6   -0.07    0.44
  11  -9   6    0.02    0.68
  11   9   6    1.58    0.73
  12  -9   6    0.84    0.78
  12   9   6    1.23    0.73
  13  -9   6    0.97    0.90
  12 -10  -6   -0.39    0.68
 -12  10   6    0.61    0.62
  12  10  -6   -0.91    0.68
  11 -10  -6    0.69    0.69
  11  10  -6    0.90    0.84
 -11  10   6    0.98    0.64
  10 -10  -6    0.51    0.64
 -10  10   6    1.52    0.68
  10  10  -6    0.48    0.72
   9 -10  -6    0.54    0.66
  -9  10   6    0.83    0.61
   9  10  -6    0.63    0.70
   8 -10  -6    3.19    0.82
   8  10  -6    4.71    0.96
  -8  10   6    2.89    0.80
   7 -10  -6    1.92    0.77
  -7  10   6    2.83    0.77
   7  10  -6    2.27    0.87
   6 -10  -6    1.71    0.74
   6  10  -6    0.17    0.63
  -6  10   6    0.49    0.53
   5 -10  -6    0.41    0.61
  -5 -10   6   -0.25    0.71
   5  10  -6    0.30    0.71
  -5  10   6   -0.28    0.49
   4 -10  -6    2.21    0.73
  -4 -10   6    2.39    0.65
   4  10  -6    1.31    0.65
  -4  10   6    1.68    0.64
  -3 -10   6    0.78    0.58
   3 -10  -6    1.00    0.70
   3  10  -6    1.22    0.69
  -3  10   6    2.16    0.67
  -2 -10   6    0.09    0.56
   2 -10  -6    0.60    0.63
   2  10  -6   -0.36    0.48
  -2  10   6    1.30    0.58
  -1 -10   6    0.62    0.65
   1 -10  -6    1.25    0.74
  -1  10   6    1.41    0.59
   1  10  -6    1.96    0.62
   0 -10   6    0.50    0.59
   0 -10  -6   -0.44    0.61
   0  10  -6    1.17    0.57
   0  10   6    1.41    0.67
  -1 -10  -6    0.95    0.63
   1 -10   6    1.30    0.59
   1  10   6    1.25    0.66
  -1  10  -6    2.58    0.68
  -2 -10  -6    3.59    0.83
   2 -10   6    4.07    0.83
  -2  10  -6    5.81    0.84
   2  10   6    4.69    0.87
  -3 -10  -6   -0.28    0.51
   3 -10   6    0.02    0.57
   3  10   6    1.21    0.59
  -3  10  -6    0.08    0.52
  -4 -10  -6    1.66    0.67
   4 -10   6    1.34    0.78
   4  10   6    1.63    0.65
  -4  10  -6    2.26    0.60
   5 -10   6    1.19    0.66
  -5 -10  -6    0.81    0.67
  -5  10  -6    1.40    0.54
   5  10   6    1.59    0.62
  -6 -10  -6    0.14    0.52
   6 -10   6    0.67    0.69
   6  10   6    1.48    0.59
  -6  10  -6    0.53    0.49
   7 -10   6    1.83    0.85
  -7 -10  -6    0.58    0.58
   7  10   6    0.65    0.55
  -7  10  -6    1.39    0.54
   8 -10   6    2.18    0.86
  -8 -10  -6    2.42    0.76
   8  10   6    1.68    0.78
  -8  10  -6    2.85    0.67
  -9 -10  -6    3.07    0.79
   9 -10   6    3.60    0.90
   9  10   6    3.03    0.77
  -9  10  -6    2.35    0.60
  10 -10   6   -0.27    0.70
  10  10   6    0.10    0.59
   9 -11  -6   -0.67    0.73
   9  11  -6    0.07    0.77
  -9  11   6    1.34    0.68
   8 -11  -6    2.66    0.82
  -8  11   6    2.39    0.71
   8  11  -6    1.71    0.94
   7 -11  -6    0.58    0.82
  -7  11   6    2.26    0.70
   7  11  -6    1.02    0.79
   6 -11  -6   -0.06    0.61
   6  11  -6    0.59    0.69
  -6  11   6    1.31    0.59
   5 -11  -6   -0.22    0.67
  -5  11   6   -0.19    0.48
   5  11  -6    0.84    0.77
  -4 -11   6   -0.36    0.61
   4 -11  -6   -0.97    0.64
  -4  11   6    1.13    0.58
   4  11  -6    0.30    0.67
   3 -11  -6    0.43    0.71
  -3 -11   6   -0.25    0.57
  -3  11   6    0.82    0.58
   3  11  -6    0.58    0.64
  -2 -11   6    6.76    0.95
   2 -11  -6    5.18    1.00
  -2  11   6    6.89    1.04
   2  11  -6    5.75    0.97
  -1 -11   6    6.61    0.99
   1 -11  -6    7.72    1.17
   1  11  -6    6.40    0.97
  -1  11   6    7.65    1.09
   0 -11   6   -0.64    0.61
   0 -11  -6    0.58    0.72
   0  11   6    1.09    0.69
   0  11  -6    1.15    0.65
  -1 -11  -6    4.68    0.92
   1 -11   6    4.56    0.88
  -1  11  -6    4.47    0.83
   1  11   6    4.53    0.87
   2 -11   6    0.02    0.68
  -2 -11  -6    0.63    0.69
  -2  11  -6    0.96    0.56
   2  11   6    0.75    0.60
   3 -11   6    0.69    0.69
  -3 -11  -6   -0.28    0.60
  -3  11  -6    0.65    0.61
   3  11   6    1.35    0.67
   4 -11   6    0.93    0.66
  -4 -11  -6    0.18    0.68
   4  11   6    1.91    0.67
  -4  11  -6    2.37    0.65
  -5 -11  -6   -0.43    0.61
   5 -11   6   -0.90    0.57
  -5  11  -6    0.59    0.49
   5  11   6    0.85    0.60
   6 -11   6   -0.01    0.72
  -6 -11  -6   -0.33    0.65
  -6  11  -6    1.53    0.57
   6  11   6    1.52    0.66
   7 -11   6    1.10    0.81
  -7 -11  -6    1.08    0.75
   7  11   6    2.00    0.78
  -7  11  -6    1.52    0.54
   2 -12  -6    3.91    1.03
  -2 -12   6    3.17    0.89
  -2  12   6    2.92    0.74
  -1 -12   6    0.66    0.79
   1 -12  -6    1.38    0.83
   1  12  -6    1.30    0.71
  -1  12   6    2.72    0.79
   0 -12   6   -0.24    0.71
   0 -12  -6   -0.41    0.71
   0  12  -6    1.43    0.64
   0  12   6    1.53    0.65
   1 -12   6    0.67    0.80
  -1 -12  -6    0.59    0.83
  21   0  -7   -0.62    0.71
 -21   0   7    0.09    0.61
  20   0  -7   -0.35    0.60
 -20   0   7   -0.16    0.46
  19   0  -7   16.59    1.62
 -19   0   7   14.94    1.15
 -18   0   7    0.82    0.60
  18   0  -7    0.52    0.56
 -17   0   7    0.81    0.48
  17   0  -7    1.56    0.62
 -16   0   7    0.44    0.49
  16   0  -7   -0.26    0.39
  15   0  -7   -0.50    0.45
 -15   0   7    0.27    0.43
 -14   0   7   -0.05    0.37
  14   0  -7    0.13    0.40
  13   0  -7   26.14    1.34
 -13   0   7   26.95    1.18
 -12   0   7   -0.08    0.33
  12   0  -7   -0.31    0.34
 -11   0   7   30.66    1.16
  11   0  -7   29.24    0.62
  11   0  -7   28.64    1.31
  10   0  -7   -0.12    0.12
  10   0  -7   -0.26    0.31
 -10   0   7   -0.13    0.27
  -9   0   7   68.76    1.76
   9   0  -7   69.08    1.24
   9   0  -7   69.28    1.98
   8   0  -7    0.12    0.27
   8   0  -7    0.01    0.14
  -8   0   7    0.18    0.27
   7   0  -7   26.65    1.06
  -7   0   7   27.55    0.98
   7   0  -7   27.52    0.67
   6   0  -7    0.02    0.23
  -6   0   7    0.19    0.25
  -5   0   7    0.48    0.29
  -5   0   7    1.00    0.22
   5   0  -7    1.17    0.30
   4   0  -7   -0.05    0.21
  -4   0   7   -0.19    0.18
  -4   0   7   -0.23    0.25
   3   0  -7    0.09    0.18
  -3   0   7    0.00    0.24
  -3   0   7   -0.24    0.17
   2   0  -7    0.02    0.17
  -2   0   7   -0.06    0.24
  -2   0   7   -0.30    0.20
  -1   0   7    3.49    0.40
   1   0  -7    2.47    0.27
  -1   0   7    2.92    0.31
   0   0  -7   -0.10    0.10
   0   0   7   -0.13    0.21
   0   0   7   -0.12    0.19
   1   0   7  215.13    3.65
  -1   0  -7  217.21    3.92
  -1   0  -7  214.34    3.49
  -1   0  -7  213.84    3.45
  -2   0  -7    0.02    0.28
   2   0   7    0.13    0.24
  -3   0  -7    6.17    0.57
   3   0   7    6.37    0.50
  -4   0  -7    0.64    0.35
   4   0   7   -0.16    0.23
  -5   0  -7   19.07    0.87
   5   0   7   18.48    0.76
   6   0   7   -0.19    0.14
  -6   0  -7    0.40    0.38
   6   0   7    0.20    0.27
   6   0   7    0.01    0.09
   7   0   7   68.65    1.68
   7   0   7   69.89    1.34
  -7   0  -7   66.91    1.81
   8   0   7   -0.08    0.29
  -8   0  -7   -0.02    0.39
   8   0   7   -0.44    0.18
  -9   0  -7   11.54    0.83
   9   0   7   13.20    0.56
   9   0   7   13.08    0.80
  10   0   7   -0.20    0.22
 -10   0  -7   -0.36    0.44
  10   0   7    0.17    0.33
  11   0   7    3.13    0.43
 -11   0  -7    2.65    0.59
  11   0   7    3.27    0.56
 -12   0  -7    0.34    0.43
  12   0   7    0.09    0.40
 -13   0  -7   -0.04    0.41
  13   0   7   -0.07    0.38
 -14   0  -7    0.06    0.40
  14   0   7    0.18    0.42
 -15   0  -7    0.55    0.47
  15   0   7    0.51    0.43
  16   0   7   -0.02    0.43
 -16   0  -7    0.60    0.50
  17   0   7    5.94    0.82
 -17   0  -7    7.61    0.88
 -18   0  -7    0.06    0.47
 -19   0  -7    4.66    0.81
 -21  -1   7    0.74    0.62
  21  -1  -7    0.70    0.67
 -21   1   7    0.00    0.52
  21   1  -7    0.21    0.69
 -20  -1   7    0.69    0.63
  20  -1  -7    0.68    0.70
 -20   1   7    1.67    0.67
  20   1  -7    0.99    0.71
  19  -1  -7    0.94    0.56
 -19  -1   7   -0.43    0.43
 -19   1   7    1.08    0.63
  19   1  -7   -0.71    0.64
 -18  -1   7   15.75    1.18
  18  -1  -7   15.80    1.33
  18   1  -7   13.80    1.42
 -18   1   7   15.67    1.10
  17  -1  -7    0.30    0.60
 -17  -1   7    1.69    0.55
  17   1  -7    0.09    0.47
 -17   1   7   -0.08    0.39
 -16  -1   7    8.15    0.91
  16  -1  -7    8.58    1.07
  16   1  -7    8.88    1.09
 -16   1   7    6.47    0.79
  15  -1  -7    1.42    0.58
 -15  -1   7    2.31    0.55
  15   1  -7    2.56    0.64
 -15   1   7    1.48    0.48
  14  -1  -7   12.50    1.02
 -14  -1   7   11.56    0.97
  14   1  -7   12.73    1.02
 -14   1   7   11.88    0.84
  13  -1  -7   23.79    1.35
 -13  -1   7   23.41    1.14
  13   1  -7   25.81    1.38
 -13   1   7   26.40    1.13
  12  -1  -7    1.94    0.31
 -12  -1   7    1.87    0.52
  12  -1  -7    0.94    0.48
  12   1  -7    2.07    0.56
 -12   1   7    1.88    0.44
 -11  -1   7   15.19    0.87
  11  -1  -7   15.66    0.99
  11  -1  -7   15.38    0.59
 -11   1   7   15.35    0.85
  11   1  -7   15.18    0.97
  10  -1  -7   33.81    1.37
 -10  -1   7   32.30    1.20
  10  -1  -7   33.35    0.87
 -10   1   7   32.75    1.15
  10   1  -7   33.87    1.35
  -9  -1   7    2.76    0.45
   9  -1  -7    3.11    0.32
  -9   1   7    2.68    0.40
  -9   1   7    2.75    0.51
   9   1  -7    3.37    0.56
  -8  -1   7   44.96    1.37
   8  -1  -7   44.35    1.07
  -8   1   7   44.53    1.28
   8   1  -7   46.60    1.49
  -8   1   7   46.69    1.46
  -7  -1   7    7.81    0.58
   7  -1  -7    8.20    0.46
  -7   1   7    8.89    0.67
   7   1  -7    8.18    0.63
   7   1  -7    8.41    0.24
   7   1  -7    7.81    0.25
  -7   1   7    7.99    0.54
  -6  -1   7   35.35    0.71
  -6  -1   7   33.58    1.11
   6  -1  -7   34.11    0.91
  -6   1   7   35.68    1.05
  -6   1   7   34.89    1.17
   6   1  -7   34.25    1.16
  -5  -1   7   48.45    1.35
  -5  -1   7   51.02    0.99
   5   1  -7   47.66    1.35
  -5   1   7   50.94    1.29
  -5   1   7   49.61    1.35
  -5   1   7   49.31    1.14
  -4  -1   7    4.94    0.33
  -4  -1   7    4.72    0.50
  -4   1   7    5.10    0.44
  -4   1   7    5.09    0.44
   4   1  -7    5.69    0.53
  -4   1   7    4.71    0.40
  -3  -1   7    0.00    0.29
  -3  -1   7    0.11    0.18
  -3   1   7    0.31    0.22
  -3   1   7    0.22    0.22
   3   1  -7    0.22    0.21
  -3   1   7    0.02    0.22
  -2  -1   7   21.77    0.63
  -2  -1   7   21.29    0.80
   2   1  -7   20.73    0.69
  -2   1   7   21.95    0.74
  -2   1   7   20.59    0.73
  -2   1   7   21.07    0.69
  -1  -1   7  135.49    2.38
  -1  -1   7  132.87    2.62
  -1   1   7  132.91    2.50
  -1   1   7  134.74    2.53
  -1   1   7  135.07    2.44
   1   1  -7  135.12    2.45
   0  -1   7   24.48    0.73
   0  -1   7   23.02    0.81
   0  -1  -7   24.16    0.82
   0   1  -7   24.64    0.64
   0   1   7   24.41    0.81
   0   1   7   25.17    0.64
  -1  -1  -7  138.95    2.67
   1  -1   7  136.15    2.50
   1   1   7  137.24    2.35
   1   1   7  134.44    2.56
  -1   1  -7  141.40    2.75
  -1   1  -7  134.62    2.30
  -2  -1  -7   20.61    0.82
   2  -1   7   22.93    0.77
  -2   1  -7   21.33    0.43
  -2   1  -7   21.79    0.85
   2   1   7   22.67    0.82
  -2   1  -7   22.17    0.44
   2   1   7   21.01    0.51
  -3  -1  -7  171.25    3.32
   3  -1   7  178.69    3.15
   3   1   7  171.73    3.17
[truncated: 508,663 more chars]
